# Supplementary material for: Loss-of-function Gαs rare disease variants exert mutation-specific effects on GPCR signaling
Source: Sci Signal. Author manuscript; Available in PMC 2025 Jun 9. (PMC7617749; doi:10.1126/scisignal.ado7543)
Supplement: Data file S1 [file EMS205175-supplement-Data_file_S1.xlsx]

## Sheet: Sheet 1 - Interactions_across_s
Interactions_across_structures
first_chain	first_resid	second_chain	second_resid	chain1_commonnum	chain2_commonnum	chain1_scheme	chain2_scheme	PDB
A	35	R	227	G.HN.52	4.42	CGN	GPCRdb	6P9X
A	391	R	155	G.H5.23	2.5	CGN	GPCRdb	6P9X
A	391	R	151	G.H5.23	2.46	CGN	GPCRdb	6P9X
A	391	R	212	G.H5.23	3.53	CGN	GPCRdb	6P9X
A	390	R	151	G.H5.22	2.46	CGN	GPCRdb	6P9X
A	387	R	212	G.H5.19	3.53	CGN	GPCRdb	6P9X
A	39	R	224	G.hns1.03	52.61	CGN	GPCRdb	6P9X
A	217	R	221	G.S3.01	39.32	CGN	GPCRdb	6P9X
A	387	R	223	G.H5.19	46.86	CGN	GPCRdb	6P9X
A	383	R	220	G.H5.15	40.58	CGN	GPCRdb	6P9X
A	41	R	221	G.S1.02	39.32	CGN	GPCRdb	6P9X
A	383	R	221	G.H5.15	39.32	CGN	GPCRdb	6P9X
A	387	R	216	G.H5.19	3.57	CGN	GPCRdb	6P9X
A	383	R	216	G.H5.15	3.57	CGN	GPCRdb	6P9X
A	380	R	220	G.H5.12	40.58	CGN	GPCRdb	6P9X
A	387	R	220	G.H5.19	40.58	CGN	GPCRdb	6P9X
A	379	R	221	G.H5.11	39.32	CGN	GPCRdb	6P9X
A	219	R	221	G.S3.03	39.32	CGN	GPCRdb	6P9X
A	376	R	221	G.H5.08	39.32	CGN	GPCRdb	6P9X
A	384	R	218	G.H5.16	3.59	CGN	GPCRdb	6P9X
A	380	R	221	G.H5.12	39.32	CGN	GPCRdb	6P9X
A	380	R	219	G.H5.12	3.6	CGN	GPCRdb	6P9X
A	384	R	220	G.H5.16	40.58	CGN	GPCRdb	6P9X
A	384	R	217	G.H5.16	3.58	CGN	GPCRdb	6P9X
A	35	R	224	G.HN.52	52.61	CGN	GPCRdb	6P9X
A	391	R	213	G.H5.23	3.54	CGN	GPCRdb	6P9X
A	391	R	209	G.H5.23	3.5	CGN	GPCRdb	6P9X
A	385	R	301	G.H5.17	61.06	CGN	GPCRdb	6P9X
A	358	R	301	G.h4s6.20	61.06	CGN	GPCRdb	6P9X
A	385	R	300	G.H5.17	61.04	CGN	GPCRdb	6P9X
A	390	R	367	G.H5.22	8.47	CGN	GPCRdb	6P9X
A	392	R	367	G.H5.24	8.47	CGN	GPCRdb	6P9X
A	392	R	368	G.H5.24	8.48	CGN	GPCRdb	6P9X
A	392	R	369	G.H5.24	8.49	CGN	GPCRdb	6P9X
A	391	R	363	G.H5.23	7.57	CGN	GPCRdb	6P9X
A	392	R	366	G.H5.24	7.6	CGN	GPCRdb	6P9X
A	392	R	314	G.H5.24	6.4	CGN	GPCRdb	6P9X
A	388	R	217	G.H5.20	3.58	CGN	GPCRdb	6P9X
A	387	R	217	G.H5.19	3.58	CGN	GPCRdb	6P9X
A	391	R	322	G.H5.23	6.48	CGN	GPCRdb	6P9X
A	394	R	294	G.H5.26	5.61	CGN	GPCRdb	6P9X
A	388	R	294	G.H5.20	5.61	CGN	GPCRdb	6P9X
A	393	R	318	G.H5.25	6.44	CGN	GPCRdb	6P9X
A	393	R	319	G.H5.25	6.45	CGN	GPCRdb	6P9X
A	393	R	315	G.H5.25	6.41	CGN	GPCRdb	6P9X
A	393	R	294	G.H5.25	5.61	CGN	GPCRdb	6P9X
A	393	R	213	G.H5.25	3.54	CGN	GPCRdb	6P9X
A	393	R	290	G.H5.25	5.57	CGN	GPCRdb	6P9X
A	384	R	297	G.H5.16	5.64	CGN	GPCRdb	6P9X
A	384	R	293	G.H5.16	5.6	CGN	GPCRdb	6P9X
A	394	R	297	G.H5.26	5.64	CGN	GPCRdb	6P9X
A	388	R	297	G.H5.20	5.64	CGN	GPCRdb	6P9X
A	394	R	311	G.H5.26	6.37	CGN	GPCRdb	6P9X
A	394	R	298	G.H5.26	5.65	CGN	GPCRdb	6P9X
A	393	R	311	G.H5.25	6.37	CGN	GPCRdb	6P9X
A	385	R	297	G.H5.17	5.64	CGN	GPCRdb	6P9X
A	381	R	297	G.H5.13	5.64	CGN	GPCRdb	6P9X
A	384	R	216	G.H5.16	3.57	CGN	GPCRdb	6P9X
A	392	R	301	G.H5.24	7.56	CGN	GPCRdb	7F4I
A	392	R	238	G.H5.24	6.32	CGN	GPCRdb	7F4I
A	391	R	73	G.H5.23	2.39	CGN	GPCRdb	7F4I
A	391	R	142	G.H5.23	3.5	CGN	GPCRdb	7F4I
A	392	R	242	G.H5.24	6.36	CGN	GPCRdb	7F4I
A	394	R	239	G.H5.26	6.33	CGN	GPCRdb	7F4I
A	393	R	239	G.H5.25	6.33	CGN	GPCRdb	7F4I
A	392	R	239	G.H5.24	6.33	CGN	GPCRdb	7F4I
A	393	R	242	G.H5.25	6.36	CGN	GPCRdb	7F4I
A	393	R	238	G.H5.25	6.32	CGN	GPCRdb	7F4I
A	394	R	238	G.H5.26	6.32	CGN	GPCRdb	7F4I
A	391	R	242	G.H5.23	6.36	CGN	GPCRdb	7F4I
A	393	R	207	G.H5.25	5.58	CGN	GPCRdb	7F4I
A	390	R	73	G.H5.22	2.39	CGN	GPCRdb	7F4I
A	390	R	301	G.H5.22	7.56	CGN	GPCRdb	7F4I
A	391	R	301	G.H5.23	7.56	CGN	GPCRdb	7F4I
A	390	R	74	G.H5.22	2.4	CGN	GPCRdb	7F4I
A	35	R	153	G.HN.52	34.54	CGN	GPCRdb	7F4I
A	35	R	154	G.HN.52	34.55	CGN	GPCRdb	7F4I
A	35	R	157	G.HN.52	4.38	CGN	GPCRdb	7F4I
A	387	R	145	G.H5.19	3.53	CGN	GPCRdb	7F4I
A	387	R	146	G.H5.19	3.54	CGN	GPCRdb	7F4I
A	38	R	153	G.hns1.02	34.54	CGN	GPCRdb	7F4I
A	387	R	152	G.H5.19	34.53	CGN	GPCRdb	7F4I
A	383	R	149	G.H5.15	34.5	CGN	GPCRdb	7F4I
A	383	R	145	G.H5.15	3.53	CGN	GPCRdb	7F4I
A	216	R	151	G.s2s3.02	34.52	CGN	GPCRdb	7F4I
A	217	R	151	G.S3.01	34.52	CGN	GPCRdb	7F4I
A	41	R	150	G.S1.02	34.51	CGN	GPCRdb	7F4I
A	379	R	150	G.H5.11	34.51	CGN	GPCRdb	7F4I
A	217	R	150	G.S3.01	34.51	CGN	GPCRdb	7F4I
A	376	R	150	G.H5.08	34.51	CGN	GPCRdb	7F4I
A	215	R	151	G.s2s3.01	34.52	CGN	GPCRdb	7F4I
A	219	R	150	G.S3.03	34.51	CGN	GPCRdb	7F4I
A	383	R	150	G.H5.15	34.51	CGN	GPCRdb	7F4I
A	388	R	146	G.H5.20	3.54	CGN	GPCRdb	7F4I
A	384	R	146	G.H5.16	3.54	CGN	GPCRdb	7F4I
A	388	R	210	G.H5.20	5.61	CGN	GPCRdb	7F4I
A	388	R	214	G.H5.20	5.65	CGN	GPCRdb	7F4I
A	388	R	213	G.H5.20	5.64	CGN	GPCRdb	7F4I
A	388	R	217	G.H5.20	5.68	CGN	GPCRdb	7F4I
A	384	R	217	G.H5.16	5.68	CGN	GPCRdb	7F4I
A	381	R	217	G.H5.13	5.68	CGN	GPCRdb	7F4I
A	385	R	217	G.H5.17	5.68	CGN	GPCRdb	7F4I
A	394	R	221	G.H5.26	5.72	CGN	GPCRdb	7F4I
A	394	R	218	G.H5.26	5.69	CGN	GPCRdb	7F4I
A	358	R	221	G.h4s6.20	5.72	CGN	GPCRdb	7F4I
A	350	R	225	G.h4s6.03	5.76	CGN	GPCRdb	7F4I
A	385	R	221	G.H5.17	5.72	CGN	GPCRdb	7F4I
A	385	R	220	G.H5.17	5.71	CGN	GPCRdb	7F4I
A	394	R	217	G.H5.26	5.68	CGN	GPCRdb	7F4I
A	350	R	224	G.h4s6.03	5.75	CGN	GPCRdb	7F4I
A	394	R	214	G.H5.26	5.65	CGN	GPCRdb	7F4I
A	381	R	213	G.H5.13	5.64	CGN	GPCRdb	7F4I
A	323	R	223	G.hgh4.13	5.74	CGN	GPCRdb	7F4I
A	384	R	213	G.H5.16	5.64	CGN	GPCRdb	7F4I
A	380	R	213	G.H5.12	5.64	CGN	GPCRdb	7F4I
A	361	R	224	G.S6.03	5.75	CGN	GPCRdb	7F4I
A	342	R	224	G.H4.12	5.75	CGN	GPCRdb	7F4I
A	323	R	224	G.hgh4.13	5.75	CGN	GPCRdb	7F4I
A	346	R	224	G.H4.16	5.75	CGN	GPCRdb	7F4I
A	359	R	224	G.S6.01	5.75	CGN	GPCRdb	7F4I
A	384	R	147	G.H5.16	3.55	CGN	GPCRdb	7F4I
A	384	R	149	G.H5.16	34.5	CGN	GPCRdb	7F4I
A	380	R	149	G.H5.12	34.5	CGN	GPCRdb	7F4I
A	380	R	150	G.H5.12	34.51	CGN	GPCRdb	7F4I
A	391	R	141	G.H5.23	3.49	CGN	GPCRdb	7F4I
A	391	R	145	G.H5.23	3.53	CGN	GPCRdb	7F4I
A	391	R	146	G.H5.23	3.54	CGN	GPCRdb	7F4I
A	393	R	210	G.H5.25	5.61	CGN	GPCRdb	7F4I
A	393	R	211	G.H5.25	5.62	CGN	GPCRdb	7F4I
A	393	R	214	G.H5.25	5.65	CGN	GPCRdb	7F4I
A	380	R	60	G.H5.22	2.37	CGN	GPCRdb	7VUI
A	380	R	63	G.H5.22	2.4	CGN	GPCRdb	7VUI
A	380	R	291	G.H5.22	8.49	CGN	GPCRdb	7VUI
A	380	R	62	G.H5.22	65.69	CGN	GPCRdb	7VUI
A	340	R	218	G.h4s6.03	102.64	CGN	GPCRdb	7VUI
A	349	R	216	G.S6.01	102.06	CGN	GPCRdb	7VUI
A	382	R	289	G.H5.24	8.47	CGN	GPCRdb	7VUI
A	382	R	285	G.H5.24	7.53	CGN	GPCRdb	7VUI
A	382	R	288	G.H5.24	7.56	CGN	GPCRdb	7VUI
A	382	R	284	G.H5.24	7.52	CGN	GPCRdb	7VUI
A	384	R	225	G.H5.26	6.32	CGN	GPCRdb	7VUI
A	383	R	226	G.H5.25	6.33	CGN	GPCRdb	7VUI
A	383	R	225	G.H5.25	6.32	CGN	GPCRdb	7VUI
A	383	R	229	G.H5.25	6.36	CGN	GPCRdb	7VUI
A	382	R	229	G.H5.24	6.36	CGN	GPCRdb	7VUI
A	381	R	126	G.H5.23	3.5	CGN	GPCRdb	7VUI
A	383	R	126	G.H5.25	3.5	CGN	GPCRdb	7VUI
A	375	R	219	G.H5.17	97.18	CGN	GPCRdb	7VUI
A	378	R	219	G.H5.20	97.18	CGN	GPCRdb	7VUI
A	384	R	219	G.H5.26	97.18	CGN	GPCRdb	7VUI
A	378	R	210	G.H5.20	5.65	CGN	GPCRdb	7VUI
A	383	R	230	G.H5.25	6.37	CGN	GPCRdb	7VUI
A	382	R	286	G.H5.24	7.54	CGN	GPCRdb	7VUI
A	379	R	291	G.H5.21	8.49	CGN	GPCRdb	7VUI
A	381	R	291	G.H5.23	8.49	CGN	GPCRdb	7VUI
A	381	R	62	G.H5.23	65.69	CGN	GPCRdb	7VUI
A	38	R	137	G.hns1.02	34.54	CGN	GPCRdb	7VUI
A	34	R	142	G.HN.51	4.39	CGN	GPCRdb	7VUI
A	38	R	142	G.hns1.02	4.39	CGN	GPCRdb	7VUI
A	377	R	136	G.H5.19	34.53	CGN	GPCRdb	7VUI
A	41	R	134	G.S1.02	34.51	CGN	GPCRdb	7VUI
A	39	R	138	G.hns1.03	34.55	CGN	GPCRdb	7VUI
A	381	R	136	G.H5.23	34.53	CGN	GPCRdb	7VUI
A	381	R	125	G.H5.23	3.49	CGN	GPCRdb	7VUI
A	381	R	129	G.H5.23	3.53	CGN	GPCRdb	7VUI
A	377	R	129	G.H5.19	3.53	CGN	GPCRdb	7VUI
A	31	R	143	G.HN.48	4.4	CGN	GPCRdb	7VUI
A	38	R	141	G.hns1.02	4.38	CGN	GPCRdb	7VUI
A	35	R	141	G.HN.52	4.38	CGN	GPCRdb	7VUI
A	35	R	138	G.HN.52	34.55	CGN	GPCRdb	7VUI
A	370	R	133	G.H5.12	34.5	CGN	GPCRdb	7VUI
A	373	R	133	G.H5.15	34.5	CGN	GPCRdb	7VUI
A	377	R	133	G.H5.19	34.5	CGN	GPCRdb	7VUI
A	374	R	133	G.H5.16	34.5	CGN	GPCRdb	7VUI
A	374	R	130	G.H5.16	3.54	CGN	GPCRdb	7VUI
A	374	R	210	G.H5.16	5.65	CGN	GPCRdb	7VUI
A	370	R	134	G.H5.12	34.51	CGN	GPCRdb	7VUI
A	217	R	134	G.S3.01	34.51	CGN	GPCRdb	7VUI
A	216	R	135	G.s2s3.02	34.52	CGN	GPCRdb	7VUI
A	366	R	134	G.H5.08	34.51	CGN	GPCRdb	7VUI
A	215	R	135	G.s2s3.01	34.52	CGN	GPCRdb	7VUI
A	369	R	134	G.H5.11	34.51	CGN	GPCRdb	7VUI
A	219	R	134	G.S3.03	34.51	CGN	GPCRdb	7VUI
A	373	R	134	G.H5.15	34.51	CGN	GPCRdb	7VUI
A	381	R	122	G.H5.23	3.46	CGN	GPCRdb	7VUI
A	371	R	216	G.H5.13	102.06	CGN	GPCRdb	7VUI
A	350	R	216	G.S6.02	102.06	CGN	GPCRdb	7VUI
A	383	R	130	G.H5.25	3.54	CGN	GPCRdb	7VUI
A	378	R	130	G.H5.20	3.54	CGN	GPCRdb	7VUI
A	374	R	219	G.H5.16	97.18	CGN	GPCRdb	7VUI
A	392	R	371	G.H5.24	8.5	CGN	GPCRdb	7L1U
A	392	R	90	G.H5.24	2.4	CGN	GPCRdb	7L1U
A	392	R	93	G.H5.24	2.43	CGN	GPCRdb	7L1U
A	392	R	370	G.H5.24	8.49	CGN	GPCRdb	7L1U
A	390	R	370	G.H5.22	8.49	CGN	GPCRdb	7L1U
A	392	R	368	G.H5.24	8.47	CGN	GPCRdb	7L1U
A	394	R	298	G.H5.26	6.29	CGN	GPCRdb	7L1U
A	394	R	302	G.H5.26	6.33	CGN	GPCRdb	7L1U
A	393	R	306	G.H5.25	6.37	CGN	GPCRdb	7L1U
A	393	R	152	G.H5.25	3.5	CGN	GPCRdb	7L1U
A	385	R	295	G.H5.17	6.26	CGN	GPCRdb	7L1U
A	388	R	250	G.H5.20	5.65	CGN	GPCRdb	7L1U
A	385	R	299	G.H5.17	6.3	CGN	GPCRdb	7L1U
A	358	R	295	G.h4s6.20	6.26	CGN	GPCRdb	7L1U
A	388	R	299	G.H5.20	6.3	CGN	GPCRdb	7L1U
A	388	R	302	G.H5.20	6.33	CGN	GPCRdb	7L1U
A	393	R	302	G.H5.25	6.33	CGN	GPCRdb	7L1U
A	389	R	370	G.H5.21	8.49	CGN	GPCRdb	7L1U
A	391	R	152	G.H5.23	3.5	CGN	GPCRdb	7L1U
A	391	R	151	G.H5.23	3.49	CGN	GPCRdb	7L1U
A	38	R	162	G.hns1.02	34.53	CGN	GPCRdb	7L1U
A	391	R	164	G.H5.23	70.91	CGN	GPCRdb	7L1U
A	391	R	89	G.H5.23	2.39	CGN	GPCRdb	7L1U
A	35	R	165	G.HN.52	4.38	CGN	GPCRdb	7L1U
A	38	R	165	G.hns1.02	4.38	CGN	GPCRdb	7L1U
A	39	R	162	G.hns1.03	34.53	CGN	GPCRdb	7L1U
A	38	R	163	G.hns1.02	69.68	CGN	GPCRdb	7L1U
A	387	R	155	G.H5.19	3.53	CGN	GPCRdb	7L1U
A	384	R	156	G.H5.16	3.54	CGN	GPCRdb	7L1U
A	384	R	249	G.H5.16	5.64	CGN	GPCRdb	7L1U
A	41	R	162	G.S1.02	34.53	CGN	GPCRdb	7L1U
A	41	R	160	G.S1.02	34.51	CGN	GPCRdb	7L1U
A	383	R	160	G.H5.15	34.51	CGN	GPCRdb	7L1U
A	217	R	160	G.S3.01	34.51	CGN	GPCRdb	7L1U
A	383	R	162	G.H5.15	34.53	CGN	GPCRdb	7L1U
A	376	R	160	G.H5.08	34.51	CGN	GPCRdb	7L1U
A	380	R	160	G.H5.12	34.51	CGN	GPCRdb	7L1U
A	379	R	160	G.H5.11	34.51	CGN	GPCRdb	7L1U
A	380	R	159	G.H5.12	34.5	CGN	GPCRdb	7L1U
A	383	R	159	G.H5.15	34.5	CGN	GPCRdb	7L1U
A	384	R	159	G.H5.16	34.5	CGN	GPCRdb	7L1U
A	387	R	159	G.H5.19	34.5	CGN	GPCRdb	7L1U
A	391	R	155	G.H5.23	3.53	CGN	GPCRdb	7L1U
A	392	R	89	G.H5.24	2.39	CGN	GPCRdb	7L1U
A	390	R	89	G.H5.22	2.39	CGN	GPCRdb	7L1U
A	393	R	156	G.H5.25	3.54	CGN	GPCRdb	7L1U
A	388	R	156	G.H5.20	3.54	CGN	GPCRdb	7L1U
A	381	R	295	G.H5.13	6.26	CGN	GPCRdb	7L1U
A	384	R	299	G.H5.16	6.3	CGN	GPCRdb	7L1U
A	381	R	299	G.H5.13	6.3	CGN	GPCRdb	7L1U
A	384	R	250	G.H5.16	5.65	CGN	GPCRdb	7L1U
R	248	A	217	51.09	G.S3.01	GPCRdb	CGN	6VN7
R	248	A	41	51.09	G.S1.02	GPCRdb	CGN	6VN7
R	174	A	391	2.46	G.H5.23	GPCRdb	CGN	6VN7
R	243	A	391	3.57	G.H5.23	GPCRdb	CGN	6VN7
R	243	A	387	3.57	G.H5.19	GPCRdb	CGN	6VN7
R	239	A	391	3.53	G.H5.23	GPCRdb	CGN	6VN7
R	247	A	387	71.63	G.H5.19	GPCRdb	CGN	6VN7
R	248	A	376	51.09	G.H5.08	GPCRdb	CGN	6VN7
R	247	A	380	71.63	G.H5.12	GPCRdb	CGN	6VN7
R	248	A	380	51.09	G.H5.12	GPCRdb	CGN	6VN7
R	245	A	380	3.59	G.H5.12	GPCRdb	CGN	6VN7
R	246	A	380	3.6	G.H5.12	GPCRdb	CGN	6VN7
R	244	A	384	3.58	G.H5.16	GPCRdb	CGN	6VN7
R	247	A	384	71.63	G.H5.16	GPCRdb	CGN	6VN7
R	240	A	391	3.54	G.H5.23	GPCRdb	CGN	6VN7
R	247	A	383	71.63	G.H5.15	GPCRdb	CGN	6VN7
R	243	A	384	3.57	G.H5.16	GPCRdb	CGN	6VN7
R	248	A	379	51.09	G.H5.11	GPCRdb	CGN	6VN7
R	248	A	383	51.09	G.H5.15	GPCRdb	CGN	6VN7
R	322	A	384	5.64	G.H5.16	GPCRdb	CGN	6VN7
R	318	A	384	5.6	G.H5.16	GPCRdb	CGN	6VN7
R	322	A	381	5.64	G.H5.13	GPCRdb	CGN	6VN7
R	245	A	384	3.59	G.H5.16	GPCRdb	CGN	6VN7
R	244	A	380	3.58	G.H5.12	GPCRdb	CGN	6VN7
R	248	A	219	51.09	G.S3.03	GPCRdb	CGN	6VN7
R	174	A	390	2.46	G.H5.22	GPCRdb	CGN	6VN7
R	178	A	391	2.5	G.H5.23	GPCRdb	CGN	6VN7
R	392	A	392	8.47	G.H5.24	GPCRdb	CGN	6VN7
R	393	A	392	8.48	G.H5.24	GPCRdb	CGN	6VN7
R	345	A	393	6.44	G.H5.25	GPCRdb	CGN	6VN7
R	342	A	393	6.41	G.H5.25	GPCRdb	CGN	6VN7
R	346	A	393	6.45	G.H5.25	GPCRdb	CGN	6VN7
R	319	A	388	5.61	G.H5.20	GPCRdb	CGN	6VN7
R	322	A	385	5.64	G.H5.17	GPCRdb	CGN	6VN7
R	319	A	393	5.61	G.H5.25	GPCRdb	CGN	6VN7
R	319	A	394	5.61	G.H5.26	GPCRdb	CGN	6VN7
R	325	A	385	126.85	G.H5.17	GPCRdb	CGN	6VN7
R	326	A	385	142.55	G.H5.17	GPCRdb	CGN	6VN7
R	342	A	394	6.41	G.H5.26	GPCRdb	CGN	6VN7
R	323	A	394	5.65	G.H5.26	GPCRdb	CGN	6VN7
R	322	A	388	5.64	G.H5.20	GPCRdb	CGN	6VN7
R	322	A	394	5.64	G.H5.26	GPCRdb	CGN	6VN7
R	345	A	392	6.44	G.H5.24	GPCRdb	CGN	6VN7
R	338	A	394	6.37	G.H5.26	GPCRdb	CGN	6VN7
R	326	A	358	142.55	G.h4s6.20	GPCRdb	CGN	6VN7
R	338	A	393	6.37	G.H5.25	GPCRdb	CGN	6VN7
R	244	A	387	3.58	G.H5.19	GPCRdb	CGN	6VN7
R	240	A	393	3.54	G.H5.25	GPCRdb	CGN	6VN7
R	244	A	388	3.58	G.H5.20	GPCRdb	CGN	6VN7
R	318	A	388	5.6	G.H5.20	GPCRdb	CGN	6VN7
A	370	R	220	G.H5.16	5.64	CGN	GPCRdb	7JOZ
A	371	R	224	G.H5.17	5.68	CGN	GPCRdb	7JOZ
A	367	R	224	G.H5.13	5.68	CGN	GPCRdb	7JOZ
A	370	R	224	G.H5.16	5.68	CGN	GPCRdb	7JOZ
A	370	R	125	G.H5.16	3.54	CGN	GPCRdb	7JOZ
A	371	R	227	G.H5.17	5.71	CGN	GPCRdb	7JOZ
A	379	R	270	G.H5.25	6.33	CGN	GPCRdb	7JOZ
A	336	R	232	G.h4s6.03	5.76	CGN	GPCRdb	7JOZ
A	380	R	266	G.H5.26	6.29	CGN	GPCRdb	7JOZ
A	344	R	266	G.h4s6.20	6.29	CGN	GPCRdb	7JOZ
A	344	R	228	G.h4s6.20	5.72	CGN	GPCRdb	7JOZ
A	380	R	225	G.H5.26	5.69	CGN	GPCRdb	7JOZ
A	379	R	274	G.H5.25	6.37	CGN	GPCRdb	7JOZ
A	374	R	125	G.H5.20	3.54	CGN	GPCRdb	7JOZ
A	377	R	121	G.H5.23	3.5	CGN	GPCRdb	7JOZ
A	379	R	125	G.H5.25	3.54	CGN	GPCRdb	7JOZ
A	371	R	228	G.H5.17	5.72	CGN	GPCRdb	7JOZ
A	380	R	270	G.H5.26	6.33	CGN	GPCRdb	7JOZ
A	336	R	231	G.h4s6.03	5.75	CGN	GPCRdb	7JOZ
A	345	R	231	G.S6.01	5.75	CGN	GPCRdb	7JOZ
A	379	R	221	G.H5.25	5.65	CGN	GPCRdb	7JOZ
A	379	R	217	G.H5.25	5.61	CGN	GPCRdb	7JOZ
A	374	R	221	G.H5.20	5.65	CGN	GPCRdb	7JOZ
A	374	R	224	G.H5.20	5.68	CGN	GPCRdb	7JOZ
A	362	R	129	G.H5.08	34.51	CGN	GPCRdb	7JOZ
A	366	R	129	G.H5.12	34.51	CGN	GPCRdb	7JOZ
A	365	R	129	G.H5.11	34.51	CGN	GPCRdb	7JOZ
A	205	R	129	G.S3.03	34.51	CGN	GPCRdb	7JOZ
A	41	R	129	G.S1.02	34.51	CGN	GPCRdb	7JOZ
A	366	R	128	G.H5.12	34.5	CGN	GPCRdb	7JOZ
A	202	R	133	G.s2s3.02	34.55	CGN	GPCRdb	7JOZ
A	203	R	132	G.S3.01	34.54	CGN	GPCRdb	7JOZ
A	39	R	132	G.hns1.03	34.54	CGN	GPCRdb	7JOZ
A	203	R	129	G.S3.01	34.51	CGN	GPCRdb	7JOZ
A	41	R	132	G.S1.02	34.54	CGN	GPCRdb	7JOZ
A	373	R	131	G.H5.19	34.53	CGN	GPCRdb	7JOZ
A	373	R	124	G.H5.19	3.53	CGN	GPCRdb	7JOZ
A	35	R	132	G.HN.52	34.54	CGN	GPCRdb	7JOZ
A	35	R	137	G.HN.52	4.39	CGN	GPCRdb	7JOZ
A	38	R	132	G.hns1.02	34.54	CGN	GPCRdb	7JOZ
A	370	R	128	G.H5.16	34.5	CGN	GPCRdb	7JOZ
A	369	R	128	G.H5.15	34.5	CGN	GPCRdb	7JOZ
A	370	R	126	G.H5.16	3.55	CGN	GPCRdb	7JOZ
A	373	R	125	G.H5.19	3.54	CGN	GPCRdb	7JOZ
A	329	R	237	G.H4.13	5.81	CGN	GPCRdb	7JOZ
A	329	R	234	G.H4.13	5.78	CGN	GPCRdb	7JOZ
A	329	R	238	G.H4.13	5.82	CGN	GPCRdb	7JOZ
A	303	R	240	G.hgh4.07	5.84	CGN	GPCRdb	7JOZ
A	304	R	240	G.hgh4.08	5.84	CGN	GPCRdb	7JOZ
A	336	R	235	G.h4s6.03	5.79	CGN	GPCRdb	7JOZ
A	332	R	235	G.H4.16	5.79	CGN	GPCRdb	7JOZ
A	333	R	235	G.H4.17	5.79	CGN	GPCRdb	7JOZ
A	333	R	238	G.H4.17	5.82	CGN	GPCRdb	7JOZ
A	329	R	235	G.H4.13	5.79	CGN	GPCRdb	7JOZ
A	303	R	241	G.hgh4.07	5.85	CGN	GPCRdb	7JOZ
A	300	R	241	G.hgh4.04	5.85	CGN	GPCRdb	7JOZ
A	300	R	240	G.hgh4.04	5.84	CGN	GPCRdb	7JOZ
A	305	R	240	G.hgh4.09	5.84	CGN	GPCRdb	7JOZ
A	328	R	231	G.H4.12	5.75	CGN	GPCRdb	7JOZ
A	347	R	231	G.S6.03	5.75	CGN	GPCRdb	7JOZ
A	332	R	231	G.H4.16	5.75	CGN	GPCRdb	7JOZ
A	379	R	273	G.H5.25	6.36	CGN	GPCRdb	7JOZ
A	375	R	269	G.H5.21	6.32	CGN	GPCRdb	7JOZ
A	378	R	273	G.H5.24	6.36	CGN	GPCRdb	7JOZ
A	380	R	269	G.H5.26	6.32	CGN	GPCRdb	7JOZ
A	377	R	273	G.H5.23	6.36	CGN	GPCRdb	7JOZ
A	378	R	333	G.H5.24	7.55	CGN	GPCRdb	7JOZ
A	377	R	59	G.H5.23	2.39	CGN	GPCRdb	7JOZ
A	376	R	59	G.H5.22	2.39	CGN	GPCRdb	7JOZ
A	376	R	57	G.H5.22	2.37	CGN	GPCRdb	7JOZ
A	379	R	269	G.H5.25	6.32	CGN	GPCRdb	7JOZ
A	377	R	120	G.H5.23	3.49	CGN	GPCRdb	7JOZ
A	377	R	131	G.H5.23	34.53	CGN	GPCRdb	7JOZ
A	355	R	330	G.h4s6.11	130.71	CGN	GPCRdb	6WI9
A	394	R	339	G.H5.26	6.37	CGN	GPCRdb	6WI9
A	394	R	342	G.H5.26	6.4	CGN	GPCRdb	6WI9
A	394	R	338	G.H5.26	6.36	CGN	GPCRdb	6WI9
A	394	R	343	G.H5.26	6.41	CGN	GPCRdb	6WI9
A	346	R	328	G.H4.16	112.78	CGN	GPCRdb	6WI9
A	358	R	328	G.h4s6.20	112.78	CGN	GPCRdb	6WI9
A	385	R	328	G.H5.17	112.78	CGN	GPCRdb	6WI9
A	385	R	323	G.H5.17	5.64	CGN	GPCRdb	6WI9
A	388	R	320	G.H5.20	5.61	CGN	GPCRdb	6WI9
A	385	R	326	G.H5.17	5.67	CGN	GPCRdb	6WI9
A	358	R	329	G.h4s6.20	121.7	CGN	GPCRdb	6WI9
A	394	R	320	G.H5.26	5.61	CGN	GPCRdb	6WI9
A	393	R	343	G.H5.25	6.41	CGN	GPCRdb	6WI9
A	392	R	392	G.H5.24	8.47	CGN	GPCRdb	6WI9
A	392	R	393	G.H5.24	8.48	CGN	GPCRdb	6WI9
A	353	R	330	G.h4s6.09	130.71	CGN	GPCRdb	6WI9
A	354	R	330	G.h4s6.10	130.71	CGN	GPCRdb	6WI9
A	392	R	346	G.H5.24	6.44	CGN	GPCRdb	6WI9
A	392	R	387	G.H5.24	7.56	CGN	GPCRdb	6WI9
A	392	R	391	G.H5.24	7.6	CGN	GPCRdb	6WI9
A	390	R	394	G.H5.22	8.49	CGN	GPCRdb	6WI9
A	391	R	388	G.H5.23	7.57	CGN	GPCRdb	6WI9
A	391	R	392	G.H5.23	8.47	CGN	GPCRdb	6WI9
A	391	R	178	G.H5.23	2.5	CGN	GPCRdb	6WI9
A	391	R	350	G.H5.23	6.48	CGN	GPCRdb	6WI9
A	390	R	174	G.H5.22	2.46	CGN	GPCRdb	6WI9
A	390	R	392	G.H5.22	8.47	CGN	GPCRdb	6WI9
A	393	R	346	G.H5.25	6.44	CGN	GPCRdb	6WI9
A	393	R	347	G.H5.25	6.45	CGN	GPCRdb	6WI9
A	381	R	323	G.H5.13	5.64	CGN	GPCRdb	6WI9
A	384	R	323	G.H5.16	5.64	CGN	GPCRdb	6WI9
A	380	R	248	G.H5.12	84.92	CGN	GPCRdb	6WI9
A	376	R	248	G.H5.08	84.92	CGN	GPCRdb	6WI9
A	217	R	248	G.S3.01	84.92	CGN	GPCRdb	6WI9
A	383	R	248	G.H5.15	84.92	CGN	GPCRdb	6WI9
A	41	R	248	G.S1.02	84.92	CGN	GPCRdb	6WI9
A	219	R	248	G.S3.03	84.92	CGN	GPCRdb	6WI9
A	384	R	319	G.H5.16	5.6	CGN	GPCRdb	6WI9
A	391	R	240	G.H5.23	3.54	CGN	GPCRdb	6WI9
A	391	R	236	G.H5.23	3.5	CGN	GPCRdb	6WI9
A	388	R	244	G.H5.20	3.58	CGN	GPCRdb	6WI9
A	391	R	239	G.H5.23	3.53	CGN	GPCRdb	6WI9
A	384	R	244	G.H5.16	3.58	CGN	GPCRdb	6WI9
A	384	R	247	G.H5.16	78.65	CGN	GPCRdb	6WI9
A	380	R	246	G.H5.12	3.6	CGN	GPCRdb	6WI9
A	380	R	247	G.H5.12	78.65	CGN	GPCRdb	6WI9
A	216	R	249	G.s2s3.02	93.47	CGN	GPCRdb	6WI9
A	380	R	245	G.H5.12	3.59	CGN	GPCRdb	6WI9
A	384	R	245	G.H5.16	3.59	CGN	GPCRdb	6WI9
A	387	R	247	G.H5.19	78.65	CGN	GPCRdb	6WI9
A	387	R	243	G.H5.19	3.57	CGN	GPCRdb	6WI9
A	387	R	250	G.H5.19	4.38	CGN	GPCRdb	6WI9
A	390	R	172	G.H5.22	2.44	CGN	GPCRdb	6WI9
A	390	R	173	G.H5.22	2.45	CGN	GPCRdb	6WI9
A	35	R	251	G.HN.52	4.39	CGN	GPCRdb	6WI9
A	35	R	252	G.HN.52	4.4	CGN	GPCRdb	6WI9
A	391	R	174	G.H5.23	2.46	CGN	GPCRdb	6WI9
A	391	R	177	G.H5.23	2.49	CGN	GPCRdb	6WI9
A	383	R	247	G.H5.15	78.65	CGN	GPCRdb	6WI9
A	361	R	328	G.S6.03	112.78	CGN	GPCRdb	6WI9
A	359	R	328	G.S6.01	112.78	CGN	GPCRdb	6WI9
A	360	R	328	G.S6.02	112.78	CGN	GPCRdb	6WI9
A	393	R	240	G.H5.25	3.54	CGN	GPCRdb	6WI9
A	38	R	56	G.hns1.02	12.52	CGN	GPCRdb	7CKY
A	34	R	56	G.HN.51	12.52	CGN	GPCRdb	7CKY
A	34	R	137	G.HN.51	4.39	CGN	GPCRdb	7CKY
A	38	R	58	G.hns1.02	2.38	CGN	GPCRdb	7CKY
A	390	R	59	G.H5.22	2.39	CGN	GPCRdb	7CKY
A	390	R	57	G.H5.22	2.37	CGN	GPCRdb	7CKY
A	391	R	59	G.H5.23	2.39	CGN	GPCRdb	7CKY
A	391	R	121	G.H5.23	3.5	CGN	GPCRdb	7CKY
A	391	R	120	G.H5.23	3.49	CGN	GPCRdb	7CKY
A	38	R	57	G.hns1.02	2.37	CGN	GPCRdb	7CKY
A	390	R	60	G.H5.22	2.4	CGN	GPCRdb	7CKY
A	392	R	333	G.H5.24	7.55	CGN	GPCRdb	7CKY
A	392	R	335	G.H5.24	8.48	CGN	GPCRdb	7CKY
A	392	R	334	G.H5.24	8.47	CGN	GPCRdb	7CKY
A	391	R	277	G.H5.23	6.4	CGN	GPCRdb	7CKY
A	393	R	214	G.H5.25	5.58	CGN	GPCRdb	7CKY
A	393	R	277	G.H5.25	6.4	CGN	GPCRdb	7CKY
A	392	R	269	G.H5.24	6.32	CGN	GPCRdb	7CKY
A	392	R	273	G.H5.24	6.36	CGN	GPCRdb	7CKY
A	394	R	266	G.H5.26	6.29	CGN	GPCRdb	7CKY
A	394	R	269	G.H5.26	6.32	CGN	GPCRdb	7CKY
A	389	R	266	G.H5.21	6.29	CGN	GPCRdb	7CKY
A	355	R	266	G.h4s6.11	6.29	CGN	GPCRdb	7CKY
A	358	R	266	G.h4s6.20	6.29	CGN	GPCRdb	7CKY
A	391	R	273	G.H5.23	6.36	CGN	GPCRdb	7CKY
A	393	R	269	G.H5.25	6.32	CGN	GPCRdb	7CKY
A	393	R	273	G.H5.25	6.36	CGN	GPCRdb	7CKY
A	393	R	270	G.H5.25	6.33	CGN	GPCRdb	7CKY
A	393	R	274	G.H5.25	6.37	CGN	GPCRdb	7CKY
A	390	R	334	G.H5.22	8.47	CGN	GPCRdb	7CKY
A	41	R	132	G.S1.02	34.54	CGN	GPCRdb	7CKY
A	38	R	132	G.hns1.02	34.54	CGN	GPCRdb	7CKY
A	35	R	132	G.HN.52	34.54	CGN	GPCRdb	7CKY
A	386	R	132	G.H5.18	34.54	CGN	GPCRdb	7CKY
A	387	R	132	G.H5.19	34.54	CGN	GPCRdb	7CKY
A	387	R	131	G.H5.19	34.53	CGN	GPCRdb	7CKY
A	387	R	124	G.H5.19	3.53	CGN	GPCRdb	7CKY
A	384	R	128	G.H5.16	34.5	CGN	GPCRdb	7CKY
A	384	R	124	G.H5.16	3.53	CGN	GPCRdb	7CKY
A	383	R	128	G.H5.15	34.5	CGN	GPCRdb	7CKY
A	383	R	124	G.H5.15	3.53	CGN	GPCRdb	7CKY
A	383	R	132	G.H5.15	34.54	CGN	GPCRdb	7CKY
A	387	R	128	G.H5.19	34.5	CGN	GPCRdb	7CKY
A	387	R	125	G.H5.19	3.54	CGN	GPCRdb	7CKY
A	39	R	133	G.hns1.03	34.55	CGN	GPCRdb	7CKY
A	217	R	133	G.S3.01	34.55	CGN	GPCRdb	7CKY
A	215	R	133	G.s2s3.01	34.55	CGN	GPCRdb	7CKY
A	216	R	133	G.s2s3.02	34.55	CGN	GPCRdb	7CKY
A	380	R	128	G.H5.12	34.5	CGN	GPCRdb	7CKY
A	380	R	129	G.H5.12	34.51	CGN	GPCRdb	7CKY
A	376	R	129	G.H5.08	34.51	CGN	GPCRdb	7CKY
A	380	R	126	G.H5.12	3.55	CGN	GPCRdb	7CKY
A	380	R	127	G.H5.12	3.56	CGN	GPCRdb	7CKY
A	379	R	129	G.H5.11	34.51	CGN	GPCRdb	7CKY
A	219	R	129	G.S3.03	34.51	CGN	GPCRdb	7CKY
A	217	R	129	G.S3.01	34.51	CGN	GPCRdb	7CKY
A	41	R	129	G.S1.02	34.51	CGN	GPCRdb	7CKY
A	383	R	129	G.H5.15	34.51	CGN	GPCRdb	7CKY
A	343	R	235	G.H4.13	5.79	CGN	GPCRdb	7CKY
A	347	R	235	G.H4.17	5.79	CGN	GPCRdb	7CKY
A	350	R	235	G.h4s6.03	5.79	CGN	GPCRdb	7CKY
A	347	R	237	G.H4.17	5.81	CGN	GPCRdb	7CKY
A	347	R	236	G.H4.17	5.8	CGN	GPCRdb	7CKY
A	318	R	234	G.hgh4.08	5.78	CGN	GPCRdb	7CKY
A	343	R	234	G.H4.13	5.78	CGN	GPCRdb	7CKY
A	342	R	234	G.H4.12	5.78	CGN	GPCRdb	7CKY
A	343	R	237	G.H4.13	5.81	CGN	GPCRdb	7CKY
A	318	R	237	G.hgh4.08	5.81	CGN	GPCRdb	7CKY
A	346	R	235	G.H4.16	5.79	CGN	GPCRdb	7CKY
A	384	R	125	G.H5.16	3.54	CGN	GPCRdb	7CKY
A	358	R	228	G.h4s6.20	5.72	CGN	GPCRdb	7CKY
A	385	R	228	G.H5.17	5.72	CGN	GPCRdb	7CKY
A	388	R	125	G.H5.20	3.54	CGN	GPCRdb	7CKY
A	393	R	125	G.H5.25	3.54	CGN	GPCRdb	7CKY
A	388	R	217	G.H5.20	5.61	CGN	GPCRdb	7CKY
A	393	R	217	G.H5.25	5.61	CGN	GPCRdb	7CKY
A	350	R	232	G.h4s6.03	5.76	CGN	GPCRdb	7CKY
A	394	R	225	G.H5.26	5.69	CGN	GPCRdb	7CKY
A	393	R	225	G.H5.25	5.69	CGN	GPCRdb	7CKY
A	394	R	228	G.H5.26	5.72	CGN	GPCRdb	7CKY
A	393	R	221	G.H5.25	5.65	CGN	GPCRdb	7CKY
A	388	R	221	G.H5.20	5.65	CGN	GPCRdb	7CKY
A	359	R	231	G.S6.01	5.75	CGN	GPCRdb	7CKY
A	385	R	231	G.H5.17	5.75	CGN	GPCRdb	7CKY
A	385	R	224	G.H5.17	5.68	CGN	GPCRdb	7CKY
A	360	R	224	G.S6.02	5.68	CGN	GPCRdb	7CKY
A	381	R	224	G.H5.13	5.68	CGN	GPCRdb	7CKY
A	384	R	224	G.H5.16	5.68	CGN	GPCRdb	7CKY
A	361	R	231	G.S6.03	5.75	CGN	GPCRdb	7CKY
A	360	R	227	G.S6.02	5.71	CGN	GPCRdb	7CKY
A	381	R	227	G.H5.13	5.71	CGN	GPCRdb	7CKY
A	384	R	223	G.H5.16	5.67	CGN	GPCRdb	7CKY
A	385	R	227	G.H5.17	5.71	CGN	GPCRdb	7CKY
A	384	R	220	G.H5.16	5.64	CGN	GPCRdb	7CKY
A	384	R	126	G.H5.16	3.55	CGN	GPCRdb	7CKY
A	342	R	230	G.H4.12	5.74	CGN	GPCRdb	7CKY
A	323	R	230	G.hgh4.13	5.74	CGN	GPCRdb	7CKY
A	342	R	231	G.H4.12	5.75	CGN	GPCRdb	7CKY
A	323	R	234	G.hgh4.13	5.78	CGN	GPCRdb	7CKY
A	358	R	231	G.h4s6.20	5.75	CGN	GPCRdb	7CKY
A	388	R	224	G.H5.20	5.68	CGN	GPCRdb	7CKY
A	394	R	224	G.H5.26	5.68	CGN	GPCRdb	7CKY
A	350	R	231	G.h4s6.03	5.75	CGN	GPCRdb	7CKY
A	394	R	221	G.H5.26	5.65	CGN	GPCRdb	7CKY
A	346	R	231	G.H4.16	5.75	CGN	GPCRdb	7CKY
A	321	R	234	G.hgh4.11	5.78	CGN	GPCRdb	7CKY
A	378	R	227	G.H5.10	5.71	CGN	GPCRdb	7CKY
A	386	R	57	G.H5.18	2.37	CGN	GPCRdb	7CKY
A	387	R	57	G.H5.19	2.37	CGN	GPCRdb	7CKY
A	391	R	131	G.H5.23	34.53	CGN	GPCRdb	7CKY
A	391	R	124	G.H5.23	3.53	CGN	GPCRdb	7CKY
A	391	R	125	G.H5.23	3.54	CGN	GPCRdb	7CKY
A	390	R	185	G.H5.22	2.46	CGN	GPCRdb	6P9Y
A	391	R	185	G.H5.23	2.46	CGN	GPCRdb	6P9Y
A	391	R	189	G.H5.23	2.5	CGN	GPCRdb	6P9Y
A	391	R	250	G.H5.23	3.53	CGN	GPCRdb	6P9Y
A	38	R	261	G.hns1.02	55.33	CGN	GPCRdb	6P9Y
A	216	R	260	G.s2s3.02	53.76	CGN	GPCRdb	6P9Y
A	215	R	260	G.s2s3.01	53.76	CGN	GPCRdb	6P9Y
A	217	R	260	G.S3.01	53.76	CGN	GPCRdb	6P9Y
A	376	R	259	G.H5.08	43.06	CGN	GPCRdb	6P9Y
A	380	R	259	G.H5.12	43.06	CGN	GPCRdb	6P9Y
A	217	R	259	G.S3.01	43.06	CGN	GPCRdb	6P9Y
A	383	R	259	G.H5.15	43.06	CGN	GPCRdb	6P9Y
A	41	R	259	G.S1.02	43.06	CGN	GPCRdb	6P9Y
A	219	R	259	G.S3.03	43.06	CGN	GPCRdb	6P9Y
A	379	R	259	G.H5.11	43.06	CGN	GPCRdb	6P9Y
A	41	R	260	G.S1.02	53.76	CGN	GPCRdb	6P9Y
A	387	R	254	G.H5.19	3.57	CGN	GPCRdb	6P9Y
A	391	R	251	G.H5.23	3.54	CGN	GPCRdb	6P9Y
A	391	R	254	G.H5.23	3.57	CGN	GPCRdb	6P9Y
A	380	R	258	G.H5.12	39.39	CGN	GPCRdb	6P9Y
A	383	R	258	G.H5.15	39.39	CGN	GPCRdb	6P9Y
A	384	R	255	G.H5.16	3.58	CGN	GPCRdb	6P9Y
A	384	R	258	G.H5.16	39.39	CGN	GPCRdb	6P9Y
A	384	R	254	G.H5.16	3.57	CGN	GPCRdb	6P9Y
A	384	R	256	G.H5.16	3.59	CGN	GPCRdb	6P9Y
A	387	R	255	G.H5.19	3.58	CGN	GPCRdb	6P9Y
A	387	R	258	G.H5.19	39.39	CGN	GPCRdb	6P9Y
A	387	R	263	G.H5.19	52.64	CGN	GPCRdb	6P9Y
A	35	R	262	G.HN.52	56.24	CGN	GPCRdb	6P9Y
A	35	R	263	G.HN.52	52.64	CGN	GPCRdb	6P9Y
A	391	R	247	G.H5.23	3.5	CGN	GPCRdb	6P9Y
A	391	R	361	G.H5.23	6.48	CGN	GPCRdb	6P9Y
A	391	R	400	G.H5.23	7.57	CGN	GPCRdb	6P9Y
A	393	R	358	G.H5.25	6.45	CGN	GPCRdb	6P9Y
A	390	R	404	G.H5.22	8.47	CGN	GPCRdb	6P9Y
A	389	R	406	G.H5.21	8.49	CGN	GPCRdb	6P9Y
A	390	R	406	G.H5.22	8.49	CGN	GPCRdb	6P9Y
A	392	R	399	G.H5.24	7.56	CGN	GPCRdb	6P9Y
A	392	R	404	G.H5.24	8.47	CGN	GPCRdb	6P9Y
A	392	R	405	G.H5.24	8.48	CGN	GPCRdb	6P9Y
A	392	R	353	G.H5.24	6.4	CGN	GPCRdb	6P9Y
A	392	R	357	G.H5.24	6.44	CGN	GPCRdb	6P9Y
A	392	R	403	G.H5.24	7.6	CGN	GPCRdb	6P9Y
A	393	R	357	G.H5.25	6.44	CGN	GPCRdb	6P9Y
A	393	R	353	G.H5.25	6.4	CGN	GPCRdb	6P9Y
A	388	R	255	G.H5.20	3.58	CGN	GPCRdb	6P9Y
A	388	R	331	G.H5.20	5.61	CGN	GPCRdb	6P9Y
A	394	R	331	G.H5.26	5.61	CGN	GPCRdb	6P9Y
A	393	R	331	G.H5.25	5.61	CGN	GPCRdb	6P9Y
A	381	R	334	G.H5.13	5.64	CGN	GPCRdb	6P9Y
A	385	R	334	G.H5.17	5.64	CGN	GPCRdb	6P9Y
A	385	R	333	G.H5.17	5.63	CGN	GPCRdb	6P9Y
A	385	R	337	G.H5.17	44.77	CGN	GPCRdb	6P9Y
A	385	R	339	G.H5.17	44.72	CGN	GPCRdb	6P9Y
A	359	R	339	G.S6.01	44.72	CGN	GPCRdb	6P9Y
A	381	R	339	G.H5.13	44.72	CGN	GPCRdb	6P9Y
A	360	R	339	G.S6.02	44.72	CGN	GPCRdb	6P9Y
A	358	R	339	G.h4s6.20	44.72	CGN	GPCRdb	6P9Y
A	388	R	334	G.H5.20	5.64	CGN	GPCRdb	6P9Y
A	394	R	334	G.H5.26	5.64	CGN	GPCRdb	6P9Y
A	393	R	354	G.H5.25	6.41	CGN	GPCRdb	6P9Y
A	394	R	354	G.H5.26	6.41	CGN	GPCRdb	6P9Y
A	394	R	350	G.H5.26	6.37	CGN	GPCRdb	6P9Y
A	394	R	351	G.H5.26	6.38	CGN	GPCRdb	6P9Y
A	394	R	335	G.H5.26	5.65	CGN	GPCRdb	6P9Y
A	393	R	251	G.H5.25	3.54	CGN	GPCRdb	6P9Y
A	394	R	353	G.H5.26	6.4	CGN	GPCRdb	6P9Y
A	388	R	251	G.H5.20	3.54	CGN	GPCRdb	6P9Y
A	384	R	330	G.H5.16	5.6	CGN	GPCRdb	6P9Y
A	384	R	334	G.H5.16	5.64	CGN	GPCRdb	6P9Y
R	344	A	393	6.41	G.H5.25	GPCRdb	CGN	7TZF
R	323	A	393	5.61	G.H5.25	GPCRdb	CGN	7TZF
R	340	A	393	6.37	G.H5.25	GPCRdb	CGN	7TZF
R	340	A	394	6.37	G.H5.26	GPCRdb	CGN	7TZF
R	347	A	392	6.44	G.H5.24	GPCRdb	CGN	7TZF
R	331	A	323	5.69	G.hgh4.13	GPCRdb	CGN	7TZF
R	323	A	394	5.61	G.H5.26	GPCRdb	CGN	7TZF
R	348	A	393	6.45	G.H5.25	GPCRdb	CGN	7TZF
R	330	A	358	5.68	G.h4s6.20	GPCRdb	CGN	7TZF
R	327	A	394	5.65	G.H5.26	GPCRdb	CGN	7TZF
R	347	A	393	6.44	G.H5.25	GPCRdb	CGN	7TZF
R	347	A	391	6.44	G.H5.23	GPCRdb	CGN	7TZF
R	394	A	392	7.6	G.H5.24	GPCRdb	CGN	7TZF
R	396	A	392	8.48	G.H5.24	GPCRdb	CGN	7TZF
R	395	A	392	8.47	G.H5.24	GPCRdb	CGN	7TZF
R	397	A	392	8.49	G.H5.24	GPCRdb	CGN	7TZF
R	395	A	390	8.47	G.H5.22	GPCRdb	CGN	7TZF
R	326	A	385	5.64	G.H5.17	GPCRdb	CGN	7TZF
R	329	A	385	5.67	G.H5.17	GPCRdb	CGN	7TZF
R	326	A	381	5.64	G.H5.13	GPCRdb	CGN	7TZF
R	329	A	381	5.67	G.H5.13	GPCRdb	CGN	7TZF
R	248	A	388	3.58	G.H5.20	GPCRdb	CGN	7TZF
R	248	A	384	3.58	G.H5.16	GPCRdb	CGN	7TZF
R	247	A	384	3.57	G.H5.16	GPCRdb	CGN	7TZF
R	322	A	384	5.6	G.H5.16	GPCRdb	CGN	7TZF
R	249	A	384	3.59	G.H5.16	GPCRdb	CGN	7TZF
R	326	A	388	5.64	G.H5.20	GPCRdb	CGN	7TZF
R	326	A	384	5.64	G.H5.16	GPCRdb	CGN	7TZF
R	250	A	380	3.6	G.H5.12	GPCRdb	CGN	7TZF
R	249	A	380	3.59	G.H5.12	GPCRdb	CGN	7TZF
R	253	A	380	36.97	G.H5.12	GPCRdb	CGN	7TZF
R	253	A	376	36.97	G.H5.08	GPCRdb	CGN	7TZF
R	253	A	379	36.97	G.H5.11	GPCRdb	CGN	7TZF
R	252	A	383	34.9	G.H5.15	GPCRdb	CGN	7TZF
R	253	A	383	36.97	G.H5.15	GPCRdb	CGN	7TZF
R	251	A	380	35.99	G.H5.12	GPCRdb	CGN	7TZF
R	252	A	380	34.9	G.H5.12	GPCRdb	CGN	7TZF
R	253	A	217	36.97	G.S3.01	GPCRdb	CGN	7TZF
R	253	A	219	36.97	G.S3.03	GPCRdb	CGN	7TZF
R	252	A	384	34.9	G.H5.16	GPCRdb	CGN	7TZF
R	248	A	380	3.58	G.H5.12	GPCRdb	CGN	7TZF
R	244	A	391	3.54	G.H5.23	GPCRdb	CGN	7TZF
R	184	A	391	2.5	G.H5.23	GPCRdb	CGN	7TZF
R	247	A	387	3.57	G.H5.19	GPCRdb	CGN	7TZF
R	253	A	41	36.97	G.S1.02	GPCRdb	CGN	7TZF
R	255	A	387	52.19	G.H5.19	GPCRdb	CGN	7TZF
R	252	A	387	34.9	G.H5.19	GPCRdb	CGN	7TZF
R	180	A	391	2.46	G.H5.23	GPCRdb	CGN	7TZF
R	180	A	390	2.46	G.H5.22	GPCRdb	CGN	7TZF
R	243	A	391	3.53	G.H5.23	GPCRdb	CGN	7TZF
R	255	A	390	52.19	G.H5.22	GPCRdb	CGN	7TZF
R	247	A	391	3.57	G.H5.23	GPCRdb	CGN	7TZF
R	247	A	390	3.57	G.H5.22	GPCRdb	CGN	7TZF
R	254	A	38	51.96	G.hns1.02	GPCRdb	CGN	7TZF
R	256	A	35	51	G.HN.52	GPCRdb	CGN	7TZF
R	253	A	39	36.97	G.hns1.03	GPCRdb	CGN	7TZF
R	240	A	391	3.5	G.H5.23	GPCRdb	CGN	7TZF
R	248	A	387	3.58	G.H5.19	GPCRdb	CGN	7TZF
R	330	A	385	5.68	G.H5.17	GPCRdb	CGN	7TZF
R	327	A	385	5.65	G.H5.17	GPCRdb	CGN	7TZF
R	326	A	394	5.64	G.H5.26	GPCRdb	CGN	7TZF
R	319	A	393	5.57	G.H5.25	GPCRdb	CGN	7TZF
R	248	A	393	3.58	G.H5.25	GPCRdb	CGN	7TZF
R	323	A	388	5.61	G.H5.20	GPCRdb	CGN	7TZF
R	391	A	391	7.57	G.H5.23	GPCRdb	CGN	7TZF
R	351	A	391	6.48	G.H5.23	GPCRdb	CGN	7TZF
R	244	A	393	3.54	G.H5.25	GPCRdb	CGN	7TZF
R	335	A	394	5.65	G.H5.26	GPCRdb	CGN	7LCI
R	338	A	358	5.68	G.h4s6.20	GPCRdb	CGN	7LCI
R	338	A	385	5.68	G.H5.17	GPCRdb	CGN	7LCI
R	334	A	385	5.64	G.H5.17	GPCRdb	CGN	7LCI
R	331	A	394	5.61	G.H5.26	GPCRdb	CGN	7LCI
R	334	A	394	5.64	G.H5.26	GPCRdb	CGN	7LCI
R	334	A	381	5.64	G.H5.13	GPCRdb	CGN	7LCI
R	330	A	384	5.6	G.H5.16	GPCRdb	CGN	7LCI
R	334	A	384	5.64	G.H5.16	GPCRdb	CGN	7LCI
R	337	A	385	5.67	G.H5.17	GPCRdb	CGN	7LCI
R	405	A	392	7.6	G.H5.24	GPCRdb	CGN	7LCI
R	348	A	394	6.37	G.H5.26	GPCRdb	CGN	7LCI
R	406	A	392	8.47	G.H5.24	GPCRdb	CGN	7LCI
R	407	A	392	8.48	G.H5.24	GPCRdb	CGN	7LCI
R	352	A	393	6.41	G.H5.25	GPCRdb	CGN	7LCI
R	401	A	392	7.56	G.H5.24	GPCRdb	CGN	7LCI
R	355	A	392	6.44	G.H5.24	GPCRdb	CGN	7LCI
R	356	A	393	6.45	G.H5.25	GPCRdb	CGN	7LCI
R	355	A	393	6.44	G.H5.25	GPCRdb	CGN	7LCI
R	402	A	391	7.57	G.H5.23	GPCRdb	CGN	7LCI
R	176	A	391	2.46	G.H5.23	GPCRdb	CGN	7LCI
R	176	A	390	2.46	G.H5.22	GPCRdb	CGN	7LCI
R	331	A	388	5.61	G.H5.20	GPCRdb	CGN	7LCI
R	255	A	388	3.58	G.H5.20	GPCRdb	CGN	7LCI
R	255	A	387	3.58	G.H5.19	GPCRdb	CGN	7LCI
R	255	A	384	3.58	G.H5.16	GPCRdb	CGN	7LCI
R	254	A	387	3.57	G.H5.19	GPCRdb	CGN	7LCI
R	254	A	384	3.57	G.H5.16	GPCRdb	CGN	7LCI
R	254	A	391	3.57	G.H5.23	GPCRdb	CGN	7LCI
R	250	A	391	3.53	G.H5.23	GPCRdb	CGN	7LCI
R	251	A	391	3.54	G.H5.23	GPCRdb	CGN	7LCI
R	331	A	393	5.61	G.H5.25	GPCRdb	CGN	7LCI
R	251	A	393	3.54	G.H5.25	GPCRdb	CGN	7LCI
R	180	A	391	2.5	G.H5.23	GPCRdb	CGN	7LCI
R	348	A	392	6.37	G.H5.24	GPCRdb	CGN	7LCI
R	348	A	393	6.37	G.H5.25	GPCRdb	CGN	7LCI
R	257	A	383	3.6	G.H5.15	GPCRdb	CGN	7LCI
R	257	A	217	3.6	G.S3.01	GPCRdb	CGN	7LCI
R	257	A	379	3.6	G.H5.11	GPCRdb	CGN	7LCI
R	257	A	41	3.6	G.S1.02	GPCRdb	CGN	7LCI
R	257	A	380	3.6	G.H5.12	GPCRdb	CGN	7LCI
R	330	A	388	5.6	G.H5.20	GPCRdb	CGN	7LCI
R	334	A	388	5.64	G.H5.20	GPCRdb	CGN	7LCI
R	257	A	384	3.6	G.H5.16	GPCRdb	CGN	7LCI
R	257	A	376	3.6	G.H5.08	GPCRdb	CGN	7LCI
R	256	A	384	3.59	G.H5.16	GPCRdb	CGN	7LCI
R	327	A	393	5.57	G.H5.25	GPCRdb	CGN	7LCI
R	359	A	391	6.48	G.H5.23	GPCRdb	CGN	7LCI
R	247	A	391	3.5	G.H5.23	GPCRdb	CGN	7LCI
R	259	A	216	50.74	G.s2s3.02	GPCRdb	CGN	7LCI
A	31	R	263	G.HN.48	4.4	CGN	GPCRdb	7KI1
A	35	R	263	G.HN.52	4.4	CGN	GPCRdb	7KI1
A	34	R	262	G.HN.51	4.39	CGN	GPCRdb	7KI1
A	35	R	260	G.HN.52	59.74	CGN	GPCRdb	7KI1
A	38	R	259	G.hns1.02	53.93	CGN	GPCRdb	7KI1
A	39	R	259	G.hns1.03	53.93	CGN	GPCRdb	7KI1
A	35	R	261	G.HN.52	4.38	CGN	GPCRdb	7KI1
A	35	R	262	G.HN.52	4.39	CGN	GPCRdb	7KI1
A	383	R	257	G.H5.15	3.6	CGN	GPCRdb	7KI1
A	379	R	257	G.H5.11	3.6	CGN	GPCRdb	7KI1
A	387	R	254	G.H5.19	3.57	CGN	GPCRdb	7KI1
A	387	R	255	G.H5.19	3.58	CGN	GPCRdb	7KI1
A	383	R	254	G.H5.15	3.57	CGN	GPCRdb	7KI1
A	41	R	257	G.S1.02	3.6	CGN	GPCRdb	7KI1
A	217	R	257	G.S3.01	3.6	CGN	GPCRdb	7KI1
A	390	R	176	G.H5.22	2.46	CGN	GPCRdb	7KI1
A	376	R	257	G.H5.08	3.6	CGN	GPCRdb	7KI1
A	391	R	247	G.H5.23	3.5	CGN	GPCRdb	7KI1
A	391	R	250	G.H5.23	3.53	CGN	GPCRdb	7KI1
A	391	R	251	G.H5.23	3.54	CGN	GPCRdb	7KI1
A	391	R	176	G.H5.23	2.46	CGN	GPCRdb	7KI1
A	391	R	254	G.H5.23	3.57	CGN	GPCRdb	7KI1
A	358	R	338	G.h4s6.20	5.68	CGN	GPCRdb	7KI1
A	385	R	338	G.H5.17	5.68	CGN	GPCRdb	7KI1
A	385	R	337	G.H5.17	5.67	CGN	GPCRdb	7KI1
A	392	R	401	G.H5.24	7.56	CGN	GPCRdb	7KI1
A	392	R	406	G.H5.24	8.47	CGN	GPCRdb	7KI1
A	392	R	407	G.H5.24	8.48	CGN	GPCRdb	7KI1
A	392	R	405	G.H5.24	7.6	CGN	GPCRdb	7KI1
A	392	R	408	G.H5.24	8.49	CGN	GPCRdb	7KI1
A	391	R	180	G.H5.23	2.5	CGN	GPCRdb	7KI1
A	391	R	359	G.H5.23	6.48	CGN	GPCRdb	7KI1
A	391	R	402	G.H5.23	7.57	CGN	GPCRdb	7KI1
A	393	R	356	G.H5.25	6.45	CGN	GPCRdb	7KI1
A	393	R	251	G.H5.25	3.54	CGN	GPCRdb	7KI1
A	384	R	255	G.H5.16	3.58	CGN	GPCRdb	7KI1
A	388	R	330	G.H5.20	5.6	CGN	GPCRdb	7KI1
A	388	R	334	G.H5.20	5.64	CGN	GPCRdb	7KI1
A	385	R	334	G.H5.17	5.64	CGN	GPCRdb	7KI1
A	388	R	327	G.H5.20	5.57	CGN	GPCRdb	7KI1
A	384	R	334	G.H5.16	5.64	CGN	GPCRdb	7KI1
A	384	R	330	G.H5.16	5.6	CGN	GPCRdb	7KI1
A	388	R	255	G.H5.20	3.58	CGN	GPCRdb	7KI1
A	393	R	327	G.H5.25	5.57	CGN	GPCRdb	7KI1
A	392	R	348	G.H5.24	6.37	CGN	GPCRdb	7KI1
A	394	R	348	G.H5.26	6.37	CGN	GPCRdb	7KI1
A	393	R	348	G.H5.25	6.37	CGN	GPCRdb	7KI1
A	392	R	355	G.H5.24	6.44	CGN	GPCRdb	7KI1
A	393	R	352	G.H5.25	6.41	CGN	GPCRdb	7KI1
A	393	R	355	G.H5.25	6.44	CGN	GPCRdb	7KI1
A	392	R	351	G.H5.24	6.4	CGN	GPCRdb	7KI1
A	394	R	334	G.H5.26	5.64	CGN	GPCRdb	7KI1
A	393	R	331	G.H5.25	5.61	CGN	GPCRdb	7KI1
A	394	R	335	G.H5.26	5.65	CGN	GPCRdb	7KI1
A	391	R	355	G.H5.23	6.44	CGN	GPCRdb	7KI1
A	388	R	331	G.H5.20	5.61	CGN	GPCRdb	7KI1
A	390	R	408	G.H5.22	8.49	CGN	GPCRdb	7KI1
A	390	R	406	G.H5.22	8.47	CGN	GPCRdb	7KI1
A	381	R	334	G.H5.13	5.64	CGN	GPCRdb	7KI1
A	380	R	257	G.H5.12	3.6	CGN	GPCRdb	7KI1
A	384	R	254	G.H5.16	3.57	CGN	GPCRdb	7KI1
A	384	R	257	G.H5.16	3.6	CGN	GPCRdb	7KI1
A	384	R	256	G.H5.16	3.59	CGN	GPCRdb	7KI1
A	340	R	218	G.h4s6.03	152.36	CGN	GPCRdb	7VUJ
A	348	R	219	G.h4s6.20	145.61	CGN	GPCRdb	7VUJ
A	348	R	216	G.h4s6.20	151.61	CGN	GPCRdb	7VUJ
A	348	R	218	G.h4s6.20	152.36	CGN	GPCRdb	7VUJ
A	384	R	225	G.H5.26	6.32	CGN	GPCRdb	7VUJ
A	383	R	226	G.H5.25	6.33	CGN	GPCRdb	7VUJ
A	383	R	229	G.H5.25	6.36	CGN	GPCRdb	7VUJ
A	383	R	225	G.H5.25	6.32	CGN	GPCRdb	7VUJ
A	384	R	219	G.H5.26	145.61	CGN	GPCRdb	7VUJ
A	349	R	216	G.S6.01	151.61	CGN	GPCRdb	7VUJ
A	374	R	219	G.H5.16	145.61	CGN	GPCRdb	7VUJ
A	350	R	216	G.S6.02	151.61	CGN	GPCRdb	7VUJ
A	383	R	230	G.H5.25	6.37	CGN	GPCRdb	7VUJ
A	378	R	226	G.H5.20	6.33	CGN	GPCRdb	7VUJ
A	383	R	126	G.H5.25	3.5	CGN	GPCRdb	7VUJ
A	378	R	210	G.H5.20	5.65	CGN	GPCRdb	7VUJ
A	383	R	206	G.H5.25	5.61	CGN	GPCRdb	7VUJ
A	375	R	219	G.H5.17	145.61	CGN	GPCRdb	7VUJ
A	382	R	229	G.H5.24	6.36	CGN	GPCRdb	7VUJ
A	382	R	288	G.H5.24	7.56	CGN	GPCRdb	7VUJ
A	382	R	285	G.H5.24	7.53	CGN	GPCRdb	7VUJ
A	382	R	289	G.H5.24	8.47	CGN	GPCRdb	7VUJ
A	382	R	291	G.H5.24	8.49	CGN	GPCRdb	7VUJ
A	382	R	286	G.H5.24	7.54	CGN	GPCRdb	7VUJ
A	381	R	291	G.H5.23	8.49	CGN	GPCRdb	7VUJ
A	379	R	291	G.H5.21	8.49	CGN	GPCRdb	7VUJ
A	380	R	63	G.H5.22	2.4	CGN	GPCRdb	7VUJ
A	380	R	291	G.H5.22	8.49	CGN	GPCRdb	7VUJ
A	382	R	284	G.H5.24	7.52	CGN	GPCRdb	7VUJ
A	381	R	126	G.H5.23	3.5	CGN	GPCRdb	7VUJ
A	374	R	130	G.H5.16	3.54	CGN	GPCRdb	7VUJ
A	370	R	133	G.H5.12	34.5	CGN	GPCRdb	7VUJ
A	374	R	133	G.H5.16	34.5	CGN	GPCRdb	7VUJ
A	381	R	122	G.H5.23	3.46	CGN	GPCRdb	7VUJ
A	377	R	129	G.H5.19	3.53	CGN	GPCRdb	7VUJ
A	377	R	130	G.H5.19	3.54	CGN	GPCRdb	7VUJ
A	381	R	125	G.H5.23	3.49	CGN	GPCRdb	7VUJ
A	381	R	129	G.H5.23	3.53	CGN	GPCRdb	7VUJ
A	373	R	133	G.H5.15	34.5	CGN	GPCRdb	7VUJ
A	377	R	133	G.H5.19	34.5	CGN	GPCRdb	7VUJ
A	366	R	135	G.H5.08	34.52	CGN	GPCRdb	7VUJ
A	366	R	134	G.H5.08	34.51	CGN	GPCRdb	7VUJ
A	217	R	135	G.S3.01	34.52	CGN	GPCRdb	7VUJ
A	217	R	134	G.S3.01	34.51	CGN	GPCRdb	7VUJ
A	369	R	134	G.H5.11	34.51	CGN	GPCRdb	7VUJ
A	219	R	134	G.S3.03	34.51	CGN	GPCRdb	7VUJ
A	41	R	134	G.S1.02	34.51	CGN	GPCRdb	7VUJ
A	39	R	138	G.hns1.03	34.55	CGN	GPCRdb	7VUJ
A	38	R	137	G.hns1.02	34.54	CGN	GPCRdb	7VUJ
A	370	R	134	G.H5.12	34.51	CGN	GPCRdb	7VUJ
A	373	R	134	G.H5.15	34.51	CGN	GPCRdb	7VUJ
A	377	R	136	G.H5.19	34.53	CGN	GPCRdb	7VUJ
A	381	R	136	G.H5.23	34.53	CGN	GPCRdb	7VUJ
A	380	R	62	G.H5.22	110.57	CGN	GPCRdb	7VUJ
A	38	R	141	G.hns1.02	4.38	CGN	GPCRdb	7VUJ
A	38	R	140	G.hns1.02	34.57	CGN	GPCRdb	7VUJ
A	34	R	142	G.HN.51	4.39	CGN	GPCRdb	7VUJ
A	34	R	143	G.HN.51	4.4	CGN	GPCRdb	7VUJ
A	380	R	60	G.H5.22	2.37	CGN	GPCRdb	7VUJ
A	38	R	142	G.hns1.02	4.39	CGN	GPCRdb	7VUJ
A	35	R	141	G.HN.52	4.38	CGN	GPCRdb	7VUJ
A	31	R	143	G.HN.48	4.4	CGN	GPCRdb	7VUJ
A	31	R	141	G.HN.48	4.38	CGN	GPCRdb	7VUJ
A	381	R	62	G.H5.23	110.57	CGN	GPCRdb	7VUJ
A	35	R	138	G.HN.52	34.55	CGN	GPCRdb	7VUJ
A	378	R	130	G.H5.20	3.54	CGN	GPCRdb	7VUJ
A	383	R	130	G.H5.25	3.54	CGN	GPCRdb	7VUJ
A	378	R	129	G.H5.20	3.53	CGN	GPCRdb	7VUJ
A	217	R	259	G.S3.01	102.19	CGN	GPCRdb	6XOX
A	215	R	259	G.s2s3.01	102.19	CGN	GPCRdb	6XOX
A	216	R	259	G.s2s3.02	102.19	CGN	GPCRdb	6XOX
A	380	R	258	G.H5.12	97.44	CGN	GPCRdb	6XOX
A	384	R	256	G.H5.16	3.59	CGN	GPCRdb	6XOX
A	384	R	255	G.H5.16	3.58	CGN	GPCRdb	6XOX
A	217	R	258	G.S3.01	97.44	CGN	GPCRdb	6XOX
A	387	R	254	G.H5.19	3.57	CGN	GPCRdb	6XOX
A	387	R	260	G.H5.19	97.63	CGN	GPCRdb	6XOX
A	35	R	263	G.HN.52	4.4	CGN	GPCRdb	6XOX
A	31	R	263	G.HN.48	4.4	CGN	GPCRdb	6XOX
A	38	R	262	G.hns1.02	4.39	CGN	GPCRdb	6XOX
A	35	R	261	G.HN.52	4.38	CGN	GPCRdb	6XOX
A	346	R	339	G.H4.16	5.69	CGN	GPCRdb	6XOX
A	381	R	334	G.H5.13	5.64	CGN	GPCRdb	6XOX
A	385	R	334	G.H5.17	5.64	CGN	GPCRdb	6XOX
A	388	R	255	G.H5.20	3.58	CGN	GPCRdb	6XOX
A	388	R	251	G.H5.20	3.54	CGN	GPCRdb	6XOX
A	388	R	330	G.H5.20	5.6	CGN	GPCRdb	6XOX
A	388	R	334	G.H5.20	5.64	CGN	GPCRdb	6XOX
A	388	R	327	G.H5.20	5.57	CGN	GPCRdb	6XOX
A	384	R	330	G.H5.16	5.6	CGN	GPCRdb	6XOX
A	384	R	334	G.H5.16	5.64	CGN	GPCRdb	6XOX
A	394	R	334	G.H5.26	5.64	CGN	GPCRdb	6XOX
A	385	R	337	G.H5.17	5.67	CGN	GPCRdb	6XOX
A	388	R	331	G.H5.20	5.61	CGN	GPCRdb	6XOX
A	394	R	348	G.H5.26	6.37	CGN	GPCRdb	6XOX
A	393	R	348	G.H5.25	6.37	CGN	GPCRdb	6XOX
A	394	R	335	G.H5.26	5.65	CGN	GPCRdb	6XOX
A	394	R	331	G.H5.26	5.61	CGN	GPCRdb	6XOX
A	393	R	331	G.H5.25	5.61	CGN	GPCRdb	6XOX
A	393	R	352	G.H5.25	6.41	CGN	GPCRdb	6XOX
A	385	R	338	G.H5.17	5.68	CGN	GPCRdb	6XOX
A	358	R	338	G.h4s6.20	5.68	CGN	GPCRdb	6XOX
A	389	R	407	G.H5.21	8.48	CGN	GPCRdb	6XOX
A	390	R	176	G.H5.22	2.46	CGN	GPCRdb	6XOX
A	390	R	254	G.H5.22	3.57	CGN	GPCRdb	6XOX
A	391	R	254	G.H5.23	3.57	CGN	GPCRdb	6XOX
A	391	R	176	G.H5.23	2.46	CGN	GPCRdb	6XOX
A	391	R	251	G.H5.23	3.54	CGN	GPCRdb	6XOX
A	391	R	359	G.H5.23	6.48	CGN	GPCRdb	6XOX
A	391	R	180	G.H5.23	2.5	CGN	GPCRdb	6XOX
A	391	R	250	G.H5.23	3.53	CGN	GPCRdb	6XOX
A	393	R	251	G.H5.25	3.54	CGN	GPCRdb	6XOX
A	392	R	406	G.H5.24	8.47	CGN	GPCRdb	6XOX
A	392	R	405	G.H5.24	7.6	CGN	GPCRdb	6XOX
A	392	R	348	G.H5.24	6.37	CGN	GPCRdb	6XOX
A	393	R	355	G.H5.25	6.44	CGN	GPCRdb	6XOX
A	392	R	355	G.H5.24	6.44	CGN	GPCRdb	6XOX
A	392	R	351	G.H5.24	6.4	CGN	GPCRdb	6XOX
A	393	R	356	G.H5.25	6.45	CGN	GPCRdb	6XOX
A	391	R	402	G.H5.23	7.57	CGN	GPCRdb	6XOX
A	392	R	407	G.H5.24	8.48	CGN	GPCRdb	6XOX
A	387	R	255	G.H5.19	3.58	CGN	GPCRdb	6XOX
A	393	R	327	G.H5.25	5.57	CGN	GPCRdb	6XOX
A	380	R	334	G.H5.12	5.64	CGN	GPCRdb	6XOX
A	391	R	247	G.H5.23	3.5	CGN	GPCRdb	6XOX
R	258	A	215	70.63	G.s2s3.01	GPCRdb	CGN	6VCB
R	258	A	217	70.63	G.S3.01	GPCRdb	CGN	6VCB
R	259	A	217	72.34	G.S3.01	GPCRdb	CGN	6VCB
R	259	A	216	72.34	G.s2s3.02	GPCRdb	CGN	6VCB
R	258	A	376	70.63	G.H5.08	GPCRdb	CGN	6VCB
R	257	A	380	3.6	G.H5.12	GPCRdb	CGN	6VCB
R	258	A	380	70.63	G.H5.12	GPCRdb	CGN	6VCB
R	255	A	384	3.58	G.H5.16	GPCRdb	CGN	6VCB
R	255	A	380	3.58	G.H5.12	GPCRdb	CGN	6VCB
R	254	A	380	3.57	G.H5.12	GPCRdb	CGN	6VCB
R	256	A	380	3.59	G.H5.12	GPCRdb	CGN	6VCB
R	256	A	384	3.59	G.H5.16	GPCRdb	CGN	6VCB
R	259	A	39	72.34	G.hns1.03	GPCRdb	CGN	6VCB
R	254	A	387	3.57	G.H5.19	GPCRdb	CGN	6VCB
R	263	A	35	4.4	G.HN.52	GPCRdb	CGN	6VCB
R	261	A	35	4.38	G.HN.52	GPCRdb	CGN	6VCB
R	262	A	35	4.39	G.HN.52	GPCRdb	CGN	6VCB
R	255	A	387	3.58	G.H5.19	GPCRdb	CGN	6VCB
R	334	A	381	5.64	G.H5.13	GPCRdb	CGN	6VCB
R	334	A	388	5.64	G.H5.20	GPCRdb	CGN	6VCB
R	334	A	394	5.64	G.H5.26	GPCRdb	CGN	6VCB
R	327	A	388	5.57	G.H5.20	GPCRdb	CGN	6VCB
R	331	A	388	5.61	G.H5.20	GPCRdb	CGN	6VCB
R	330	A	388	5.6	G.H5.20	GPCRdb	CGN	6VCB
R	334	A	384	5.64	G.H5.16	GPCRdb	CGN	6VCB
R	330	A	384	5.6	G.H5.16	GPCRdb	CGN	6VCB
R	334	A	385	5.64	G.H5.17	GPCRdb	CGN	6VCB
R	255	A	388	3.58	G.H5.20	GPCRdb	CGN	6VCB
R	337	A	385	5.67	G.H5.17	GPCRdb	CGN	6VCB
R	331	A	394	5.61	G.H5.26	GPCRdb	CGN	6VCB
R	338	A	358	5.68	G.h4s6.20	GPCRdb	CGN	6VCB
R	335	A	394	5.65	G.H5.26	GPCRdb	CGN	6VCB
R	339	A	350	5.69	G.h4s6.03	GPCRdb	CGN	6VCB
R	339	A	346	5.69	G.H4.16	GPCRdb	CGN	6VCB
R	338	A	385	5.68	G.H5.17	GPCRdb	CGN	6VCB
R	348	A	394	6.37	G.H5.26	GPCRdb	CGN	6VCB
R	348	A	389	6.37	G.H5.21	GPCRdb	CGN	6VCB
R	254	A	390	3.57	G.H5.22	GPCRdb	CGN	6VCB
R	176	A	390	2.46	G.H5.22	GPCRdb	CGN	6VCB
R	176	A	391	2.46	G.H5.23	GPCRdb	CGN	6VCB
R	251	A	391	3.54	G.H5.23	GPCRdb	CGN	6VCB
R	250	A	391	3.53	G.H5.23	GPCRdb	CGN	6VCB
R	180	A	391	2.5	G.H5.23	GPCRdb	CGN	6VCB
R	359	A	391	6.48	G.H5.23	GPCRdb	CGN	6VCB
R	254	A	391	3.57	G.H5.23	GPCRdb	CGN	6VCB
R	251	A	393	3.54	G.H5.25	GPCRdb	CGN	6VCB
R	356	A	393	6.45	G.H5.25	GPCRdb	CGN	6VCB
R	406	A	392	8.47	G.H5.24	GPCRdb	CGN	6VCB
R	405	A	392	7.6	G.H5.24	GPCRdb	CGN	6VCB
R	348	A	393	6.37	G.H5.25	GPCRdb	CGN	6VCB
R	348	A	392	6.37	G.H5.24	GPCRdb	CGN	6VCB
R	355	A	393	6.44	G.H5.25	GPCRdb	CGN	6VCB
R	355	A	392	6.44	G.H5.24	GPCRdb	CGN	6VCB
R	351	A	392	6.4	G.H5.24	GPCRdb	CGN	6VCB
R	355	A	391	6.44	G.H5.23	GPCRdb	CGN	6VCB
R	402	A	393	7.57	G.H5.25	GPCRdb	CGN	6VCB
R	402	A	391	7.57	G.H5.23	GPCRdb	CGN	6VCB
R	401	A	392	7.56	G.H5.24	GPCRdb	CGN	6VCB
R	407	A	392	8.48	G.H5.24	GPCRdb	CGN	6VCB
R	408	A	392	8.49	G.H5.24	GPCRdb	CGN	6VCB
R	406	A	390	8.47	G.H5.22	GPCRdb	CGN	6VCB
R	327	A	393	5.57	G.H5.25	GPCRdb	CGN	6VCB
R	251	A	388	3.54	G.H5.20	GPCRdb	CGN	6VCB
R	331	A	393	5.61	G.H5.25	GPCRdb	CGN	6VCB
R	352	A	393	6.41	G.H5.25	GPCRdb	CGN	6VCB
R	264	A	35	4.41	G.HN.52	GPCRdb	CGN	6VCB
R	247	A	391	3.5	G.H5.23	GPCRdb	CGN	6VCB
R	258	A	392	6.29	G.H5.24	GPCRdb	CGN	7CX3
R	262	A	392	6.33	G.H5.24	GPCRdb	CGN	7CX3
R	225	A	385	5.66	G.H5.17	GPCRdb	CGN	7CX3
R	229	A	385	5.7	G.H5.17	GPCRdb	CGN	7CX3
R	225	A	388	5.66	G.H5.20	GPCRdb	CGN	7CX3
R	262	A	388	6.33	G.H5.20	GPCRdb	CGN	7CX3
R	259	A	385	6.3	G.H5.17	GPCRdb	CGN	7CX3
R	259	A	388	6.3	G.H5.20	GPCRdb	CGN	7CX3
R	321	A	393	8.49	G.H5.25	GPCRdb	CGN	7CX3
R	319	A	393	8.47	G.H5.25	GPCRdb	CGN	7CX3
R	319	A	392	8.47	G.H5.24	GPCRdb	CGN	7CX3
R	319	A	391	8.47	G.H5.23	GPCRdb	CGN	7CX3
R	67	A	391	2.39	G.H5.23	GPCRdb	CGN	7CX3
R	67	A	390	2.39	G.H5.22	GPCRdb	CGN	7CX3
R	65	A	390	2.37	G.H5.22	GPCRdb	CGN	7CX3
R	262	A	391	6.33	G.H5.23	GPCRdb	CGN	7CX3
R	134	A	391	3.5	G.H5.23	GPCRdb	CGN	7CX3
R	320	A	392	8.48	G.H5.24	GPCRdb	CGN	7CX3
R	320	A	391	8.48	G.H5.23	GPCRdb	CGN	7CX3
R	321	A	392	8.49	G.H5.24	GPCRdb	CGN	7CX3
R	222	A	388	5.63	G.H5.20	GPCRdb	CGN	7CX3
R	145	A	386	34.54	G.H5.18	GPCRdb	CGN	7CX3
R	145	A	383	34.54	G.H5.15	GPCRdb	CGN	7CX3
R	145	A	387	34.54	G.H5.19	GPCRdb	CGN	7CX3
R	145	A	41	34.54	G.S1.02	GPCRdb	CGN	7CX3
R	145	A	38	34.54	G.hns1.02	GPCRdb	CGN	7CX3
R	146	A	38	34.55	G.hns1.02	GPCRdb	CGN	7CX3
R	146	A	39	34.55	G.hns1.03	GPCRdb	CGN	7CX3
R	221	A	384	5.62	G.H5.16	GPCRdb	CGN	7CX3
R	142	A	380	34.51	G.H5.12	GPCRdb	CGN	7CX3
R	142	A	217	34.51	G.S3.01	GPCRdb	CGN	7CX3
R	142	A	375	34.51	G.H5.07	GPCRdb	CGN	7CX3
R	142	A	379	34.51	G.H5.11	GPCRdb	CGN	7CX3
R	142	A	219	34.51	G.S3.03	GPCRdb	CGN	7CX3
R	142	A	376	34.51	G.H5.08	GPCRdb	CGN	7CX3
R	221	A	380	5.62	G.H5.12	GPCRdb	CGN	7CX3
R	138	A	387	3.54	G.H5.19	GPCRdb	CGN	7CX3
R	133	A	391	3.49	G.H5.23	GPCRdb	CGN	7CX3
R	137	A	387	3.53	G.H5.19	GPCRdb	CGN	7CX3
R	137	A	391	3.53	G.H5.23	GPCRdb	CGN	7CX3
R	141	A	387	34.5	G.H5.19	GPCRdb	CGN	7CX3
R	144	A	387	34.53	G.H5.19	GPCRdb	CGN	7CX3
R	138	A	384	3.54	G.H5.16	GPCRdb	CGN	7CX3
R	137	A	384	3.53	G.H5.16	GPCRdb	CGN	7CX3
R	141	A	384	34.5	G.H5.16	GPCRdb	CGN	7CX3
R	141	A	383	34.5	G.H5.15	GPCRdb	CGN	7CX3
R	141	A	380	34.5	G.H5.12	GPCRdb	CGN	7CX3
R	139	A	380	3.55	G.H5.12	GPCRdb	CGN	7CX3
R	139	A	384	3.55	G.H5.16	GPCRdb	CGN	7CX3
R	146	A	216	34.55	G.s2s3.02	GPCRdb	CGN	7CX3
R	146	A	217	34.55	G.S3.01	GPCRdb	CGN	7CX3
R	138	A	380	3.54	G.H5.12	GPCRdb	CGN	7CX3
R	140	A	380	3.56	G.H5.12	GPCRdb	CGN	7CX3
R	142	A	383	34.51	G.H5.15	GPCRdb	CGN	7CX3
R	142	A	41	34.51	G.S1.02	GPCRdb	CGN	7CX3
R	225	A	381	5.66	G.H5.13	GPCRdb	CGN	7CX3
R	225	A	384	5.66	G.H5.16	GPCRdb	CGN	7CX3
R	138	A	388	3.54	G.H5.20	GPCRdb	CGN	7CX3
R	138	A	391	3.54	G.H5.23	GPCRdb	CGN	7CX3
A	394	R	308	G.H5.26	7.56	CGN	GPCRdb	7RMG
A	394	R	309	G.H5.26	8.47	CGN	GPCRdb	7RMG
A	394	R	242	G.H5.26	6.29	CGN	GPCRdb	7RMG
A	393	R	308	G.H5.25	7.56	CGN	GPCRdb	7RMG
A	392	R	309	G.H5.24	8.47	CGN	GPCRdb	7RMG
A	392	R	308	G.H5.24	7.56	CGN	GPCRdb	7RMG
A	394	R	310	G.H5.26	8.48	CGN	GPCRdb	7RMG
A	388	R	223	G.H5.20	5.65	CGN	GPCRdb	7RMG
A	388	R	243	G.H5.20	6.3	CGN	GPCRdb	7RMG
A	385	R	243	G.H5.17	6.3	CGN	GPCRdb	7RMG
A	393	R	249	G.H5.25	6.36	CGN	GPCRdb	7RMG
A	393	R	130	G.H5.25	3.5	CGN	GPCRdb	7RMG
A	393	R	250	G.H5.25	6.37	CGN	GPCRdb	7RMG
A	393	R	246	G.H5.25	6.33	CGN	GPCRdb	7RMG
A	385	R	239	G.H5.17	6.26	CGN	GPCRdb	7RMG
A	392	R	71	G.H5.24	2.43	CGN	GPCRdb	7RMG
A	392	R	312	G.H5.24	8.5	CGN	GPCRdb	7RMG
A	392	R	63	G.H5.24	12.5	CGN	GPCRdb	7RMG
A	392	R	68	G.H5.24	2.4	CGN	GPCRdb	7RMG
A	392	R	67	G.H5.24	2.39	CGN	GPCRdb	7RMG
A	391	R	67	G.H5.23	2.39	CGN	GPCRdb	7RMG
A	390	R	67	G.H5.22	2.39	CGN	GPCRdb	7RMG
A	384	R	134	G.H5.16	3.54	CGN	GPCRdb	7RMG
A	384	R	223	G.H5.16	5.65	CGN	GPCRdb	7RMG
A	387	R	133	G.H5.19	3.53	CGN	GPCRdb	7RMG
A	383	R	137	G.H5.15	33.56	CGN	GPCRdb	7RMG
A	384	R	137	G.H5.16	33.56	CGN	GPCRdb	7RMG
A	387	R	137	G.H5.19	33.56	CGN	GPCRdb	7RMG
A	384	R	133	G.H5.16	3.53	CGN	GPCRdb	7RMG
A	380	R	137	G.H5.12	33.56	CGN	GPCRdb	7RMG
A	380	R	135	G.H5.12	3.55	CGN	GPCRdb	7RMG
A	217	R	138	G.S3.01	33.56	CGN	GPCRdb	7RMG
A	41	R	138	G.S1.02	33.56	CGN	GPCRdb	7RMG
A	219	R	138	G.S3.03	33.56	CGN	GPCRdb	7RMG
A	217	R	139	G.S3.01	33.56	CGN	GPCRdb	7RMG
A	216	R	139	G.s2s3.02	33.56	CGN	GPCRdb	7RMG
A	376	R	138	G.H5.08	33.56	CGN	GPCRdb	7RMG
A	380	R	138	G.H5.12	33.56	CGN	GPCRdb	7RMG
A	379	R	138	G.H5.11	33.56	CGN	GPCRdb	7RMG
A	383	R	138	G.H5.15	33.56	CGN	GPCRdb	7RMG
A	391	R	130	G.H5.23	3.5	CGN	GPCRdb	7RMG
A	391	R	129	G.H5.23	3.49	CGN	GPCRdb	7RMG
A	391	R	141	G.H5.23	33.56	CGN	GPCRdb	7RMG
A	38	R	140	G.hns1.02	33.56	CGN	GPCRdb	7RMG
A	391	R	133	G.H5.23	3.53	CGN	GPCRdb	7RMG
A	384	R	243	G.H5.16	6.3	CGN	GPCRdb	7RMG
A	381	R	243	G.H5.13	6.3	CGN	GPCRdb	7RMG
A	388	R	134	G.H5.20	3.54	CGN	GPCRdb	7RMG
A	393	R	134	G.H5.25	3.54	CGN	GPCRdb	7RMG
A	390	R	65	G.H5.22	2.37	CGN	GPCRdb	7RMG
A	38	R	58	G.hns1.02	2.38	CGN	GPCRdb	7CKW
A	38	R	56	G.hns1.02	12.52	CGN	GPCRdb	7CKW
A	38	R	57	G.hns1.02	2.37	CGN	GPCRdb	7CKW
A	390	R	59	G.H5.22	2.39	CGN	GPCRdb	7CKW
A	391	R	59	G.H5.23	2.39	CGN	GPCRdb	7CKW
A	391	R	120	G.H5.23	3.49	CGN	GPCRdb	7CKW
A	390	R	57	G.H5.22	2.37	CGN	GPCRdb	7CKW
A	390	R	60	G.H5.22	2.4	CGN	GPCRdb	7CKW
A	389	R	269	G.H5.21	6.32	CGN	GPCRdb	7CKW
A	392	R	334	G.H5.24	8.47	CGN	GPCRdb	7CKW
A	392	R	333	G.H5.24	7.55	CGN	GPCRdb	7CKW
A	391	R	121	G.H5.23	3.5	CGN	GPCRdb	7CKW
A	393	R	277	G.H5.25	6.4	CGN	GPCRdb	7CKW
A	355	R	266	G.h4s6.11	6.29	CGN	GPCRdb	7CKW
A	394	R	266	G.H5.26	6.29	CGN	GPCRdb	7CKW
A	354	R	266	G.h4s6.10	6.29	CGN	GPCRdb	7CKW
A	389	R	266	G.H5.21	6.29	CGN	GPCRdb	7CKW
A	394	R	269	G.H5.26	6.32	CGN	GPCRdb	7CKW
A	392	R	273	G.H5.24	6.36	CGN	GPCRdb	7CKW
A	392	R	269	G.H5.24	6.32	CGN	GPCRdb	7CKW
A	394	R	270	G.H5.26	6.33	CGN	GPCRdb	7CKW
A	393	R	270	G.H5.25	6.33	CGN	GPCRdb	7CKW
A	392	R	270	G.H5.24	6.33	CGN	GPCRdb	7CKW
A	393	R	273	G.H5.25	6.36	CGN	GPCRdb	7CKW
A	393	R	274	G.H5.25	6.37	CGN	GPCRdb	7CKW
A	391	R	273	G.H5.23	6.36	CGN	GPCRdb	7CKW
A	390	R	334	G.H5.22	8.47	CGN	GPCRdb	7CKW
A	38	R	132	G.hns1.02	34.54	CGN	GPCRdb	7CKW
A	387	R	124	G.H5.19	3.53	CGN	GPCRdb	7CKW
A	384	R	125	G.H5.16	3.54	CGN	GPCRdb	7CKW
A	383	R	124	G.H5.15	3.53	CGN	GPCRdb	7CKW
A	384	R	124	G.H5.16	3.53	CGN	GPCRdb	7CKW
A	387	R	125	G.H5.19	3.54	CGN	GPCRdb	7CKW
A	388	R	125	G.H5.20	3.54	CGN	GPCRdb	7CKW
A	387	R	131	G.H5.19	34.53	CGN	GPCRdb	7CKW
A	387	R	132	G.H5.19	34.54	CGN	GPCRdb	7CKW
A	383	R	132	G.H5.15	34.54	CGN	GPCRdb	7CKW
A	41	R	129	G.S1.02	34.51	CGN	GPCRdb	7CKW
A	41	R	132	G.S1.02	34.54	CGN	GPCRdb	7CKW
A	217	R	129	G.S3.01	34.51	CGN	GPCRdb	7CKW
A	376	R	129	G.H5.08	34.51	CGN	GPCRdb	7CKW
A	216	R	133	G.s2s3.02	34.55	CGN	GPCRdb	7CKW
A	215	R	133	G.s2s3.01	34.55	CGN	GPCRdb	7CKW
A	35	R	132	G.HN.52	34.54	CGN	GPCRdb	7CKW
A	217	R	133	G.S3.01	34.55	CGN	GPCRdb	7CKW
A	379	R	129	G.H5.11	34.51	CGN	GPCRdb	7CKW
A	380	R	129	G.H5.12	34.51	CGN	GPCRdb	7CKW
A	383	R	129	G.H5.15	34.51	CGN	GPCRdb	7CKW
A	383	R	128	G.H5.15	34.5	CGN	GPCRdb	7CKW
A	380	R	128	G.H5.12	34.5	CGN	GPCRdb	7CKW
A	384	R	128	G.H5.16	34.5	CGN	GPCRdb	7CKW
A	380	R	127	G.H5.12	3.56	CGN	GPCRdb	7CKW
A	384	R	126	G.H5.16	3.55	CGN	GPCRdb	7CKW
A	380	R	126	G.H5.12	3.55	CGN	GPCRdb	7CKW
A	219	R	129	G.S3.03	34.51	CGN	GPCRdb	7CKW
A	380	R	130	G.H5.12	34.52	CGN	GPCRdb	7CKW
A	387	R	128	G.H5.19	34.5	CGN	GPCRdb	7CKW
A	385	R	224	G.H5.17	5.68	CGN	GPCRdb	7CKW
A	388	R	224	G.H5.20	5.68	CGN	GPCRdb	7CKW
A	388	R	220	G.H5.20	5.64	CGN	GPCRdb	7CKW
A	388	R	221	G.H5.20	5.65	CGN	GPCRdb	7CKW
A	394	R	224	G.H5.26	5.68	CGN	GPCRdb	7CKW
A	394	R	221	G.H5.26	5.65	CGN	GPCRdb	7CKW
A	393	R	221	G.H5.25	5.65	CGN	GPCRdb	7CKW
A	393	R	217	G.H5.25	5.61	CGN	GPCRdb	7CKW
A	388	R	217	G.H5.20	5.61	CGN	GPCRdb	7CKW
A	350	R	232	G.h4s6.03	5.76	CGN	GPCRdb	7CKW
A	346	R	235	G.H4.16	5.79	CGN	GPCRdb	7CKW
A	346	R	231	G.H4.16	5.75	CGN	GPCRdb	7CKW
A	350	R	235	G.h4s6.03	5.79	CGN	GPCRdb	7CKW
A	350	R	231	G.h4s6.03	5.75	CGN	GPCRdb	7CKW
A	347	R	235	G.H4.17	5.79	CGN	GPCRdb	7CKW
A	358	R	228	G.h4s6.20	5.72	CGN	GPCRdb	7CKW
A	358	R	232	G.h4s6.20	5.76	CGN	GPCRdb	7CKW
A	385	R	228	G.H5.17	5.72	CGN	GPCRdb	7CKW
A	394	R	225	G.H5.26	5.69	CGN	GPCRdb	7CKW
A	394	R	228	G.H5.26	5.72	CGN	GPCRdb	7CKW
A	342	R	231	G.H4.12	5.75	CGN	GPCRdb	7CKW
A	361	R	231	G.S6.03	5.75	CGN	GPCRdb	7CKW
A	384	R	224	G.H5.16	5.68	CGN	GPCRdb	7CKW
A	384	R	220	G.H5.16	5.64	CGN	GPCRdb	7CKW
A	385	R	227	G.H5.17	5.71	CGN	GPCRdb	7CKW
A	378	R	227	G.H5.10	5.71	CGN	GPCRdb	7CKW
A	381	R	227	G.H5.13	5.71	CGN	GPCRdb	7CKW
A	381	R	223	G.H5.13	5.67	CGN	GPCRdb	7CKW
A	360	R	227	G.S6.02	5.71	CGN	GPCRdb	7CKW
A	381	R	224	G.H5.13	5.68	CGN	GPCRdb	7CKW
A	384	R	223	G.H5.16	5.67	CGN	GPCRdb	7CKW
A	360	R	231	G.S6.02	5.75	CGN	GPCRdb	7CKW
A	362	R	227	G.S6.04	5.71	CGN	GPCRdb	7CKW
A	343	R	234	G.H4.13	5.78	CGN	GPCRdb	7CKW
A	343	R	237	G.H4.13	5.81	CGN	GPCRdb	7CKW
A	342	R	230	G.H4.12	5.74	CGN	GPCRdb	7CKW
A	342	R	234	G.H4.12	5.78	CGN	GPCRdb	7CKW
A	323	R	234	G.hgh4.13	5.78	CGN	GPCRdb	7CKW
A	323	R	230	G.hgh4.13	5.74	CGN	GPCRdb	7CKW
A	323	R	231	G.hgh4.13	5.75	CGN	GPCRdb	7CKW
A	346	R	234	G.H4.16	5.78	CGN	GPCRdb	7CKW
A	321	R	234	G.hgh4.11	5.78	CGN	GPCRdb	7CKW
A	359	R	231	G.S6.01	5.75	CGN	GPCRdb	7CKW
A	385	R	231	G.H5.17	5.75	CGN	GPCRdb	7CKW
A	343	R	235	G.H4.13	5.79	CGN	GPCRdb	7CKW
A	323	R	229	G.hgh4.13	5.73	CGN	GPCRdb	7CKW
A	347	R	236	G.H4.17	5.8	CGN	GPCRdb	7CKW
A	347	R	237	G.H4.17	5.81	CGN	GPCRdb	7CKW
A	318	R	237	G.hgh4.08	5.81	CGN	GPCRdb	7CKW
A	393	R	125	G.H5.25	3.54	CGN	GPCRdb	7CKW
A	377	R	227	G.H5.09	5.71	CGN	GPCRdb	7CKW
A	391	R	131	G.H5.23	34.53	CGN	GPCRdb	7CKW
A	391	R	124	G.H5.23	3.53	CGN	GPCRdb	7CKW
A	391	R	125	G.H5.23	3.54	CGN	GPCRdb	7CKW
A	358	R	266	G.h4s6.20	6.29	CGN	GPCRdb	7CKW
A	380	R	256	G.H5.12	3.59	CGN	GPCRdb	7DUR
A	385	R	337	G.H5.17	5.67	CGN	GPCRdb	7DUR
A	385	R	334	G.H5.17	5.64	CGN	GPCRdb	7DUR
A	381	R	334	G.H5.13	5.64	CGN	GPCRdb	7DUR
A	384	R	334	G.H5.16	5.64	CGN	GPCRdb	7DUR
A	384	R	330	G.H5.16	5.6	CGN	GPCRdb	7DUR
A	385	R	333	G.H5.17	5.63	CGN	GPCRdb	7DUR
A	385	R	338	G.H5.17	5.68	CGN	GPCRdb	7DUR
A	384	R	255	G.H5.16	3.58	CGN	GPCRdb	7DUR
A	388	R	255	G.H5.20	3.58	CGN	GPCRdb	7DUR
A	388	R	327	G.H5.20	5.57	CGN	GPCRdb	7DUR
A	388	R	334	G.H5.20	5.64	CGN	GPCRdb	7DUR
A	388	R	330	G.H5.20	5.6	CGN	GPCRdb	7DUR
A	388	R	331	G.H5.20	5.61	CGN	GPCRdb	7DUR
A	383	R	258	G.H5.15	112.77	CGN	GPCRdb	7DUR
A	383	R	254	G.H5.15	3.57	CGN	GPCRdb	7DUR
A	387	R	254	G.H5.19	3.57	CGN	GPCRdb	7DUR
A	38	R	262	G.hns1.02	4.39	CGN	GPCRdb	7DUR
A	34	R	262	G.HN.51	4.39	CGN	GPCRdb	7DUR
A	38	R	258	G.hns1.02	112.77	CGN	GPCRdb	7DUR
A	390	R	176	G.H5.22	2.46	CGN	GPCRdb	7DUR
A	35	R	263	G.HN.52	4.4	CGN	GPCRdb	7DUR
A	38	R	263	G.hns1.02	4.4	CGN	GPCRdb	7DUR
A	31	R	263	G.HN.48	4.4	CGN	GPCRdb	7DUR
A	35	R	261	G.HN.52	4.38	CGN	GPCRdb	7DUR
A	38	R	260	G.hns1.02	113.6	CGN	GPCRdb	7DUR
A	38	R	261	G.hns1.02	4.38	CGN	GPCRdb	7DUR
A	391	R	251	G.H5.23	3.54	CGN	GPCRdb	7DUR
A	391	R	247	G.H5.23	3.5	CGN	GPCRdb	7DUR
A	391	R	254	G.H5.23	3.57	CGN	GPCRdb	7DUR
A	391	R	250	G.H5.23	3.53	CGN	GPCRdb	7DUR
A	391	R	176	G.H5.23	2.46	CGN	GPCRdb	7DUR
A	39	R	259	G.hns1.03	118.07	CGN	GPCRdb	7DUR
A	387	R	255	G.H5.19	3.58	CGN	GPCRdb	7DUR
A	390	R	254	G.H5.22	3.57	CGN	GPCRdb	7DUR
A	350	R	339	G.h4s6.03	5.69	CGN	GPCRdb	7DUR
A	394	R	335	G.H5.26	5.65	CGN	GPCRdb	7DUR
A	394	R	331	G.H5.26	5.61	CGN	GPCRdb	7DUR
A	393	R	331	G.H5.25	5.61	CGN	GPCRdb	7DUR
A	392	R	408	G.H5.24	8.49	CGN	GPCRdb	7DUR
A	390	R	408	G.H5.22	8.49	CGN	GPCRdb	7DUR
A	389	R	408	G.H5.21	8.49	CGN	GPCRdb	7DUR
A	391	R	359	G.H5.23	6.48	CGN	GPCRdb	7DUR
A	391	R	180	G.H5.23	2.5	CGN	GPCRdb	7DUR
A	391	R	402	G.H5.23	7.57	CGN	GPCRdb	7DUR
A	393	R	402	G.H5.25	7.57	CGN	GPCRdb	7DUR
A	393	R	356	G.H5.25	6.45	CGN	GPCRdb	7DUR
A	392	R	406	G.H5.24	8.47	CGN	GPCRdb	7DUR
A	390	R	406	G.H5.22	8.47	CGN	GPCRdb	7DUR
A	392	R	352	G.H5.24	6.41	CGN	GPCRdb	7DUR
A	392	R	348	G.H5.24	6.37	CGN	GPCRdb	7DUR
A	392	R	407	G.H5.24	8.48	CGN	GPCRdb	7DUR
A	393	R	348	G.H5.25	6.37	CGN	GPCRdb	7DUR
A	394	R	352	G.H5.26	6.41	CGN	GPCRdb	7DUR
A	393	R	352	G.H5.25	6.41	CGN	GPCRdb	7DUR
A	394	R	348	G.H5.26	6.37	CGN	GPCRdb	7DUR
A	393	R	355	G.H5.25	6.44	CGN	GPCRdb	7DUR
A	391	R	355	G.H5.23	6.44	CGN	GPCRdb	7DUR
A	385	R	335	G.H5.17	5.65	CGN	GPCRdb	7DUR
A	394	R	334	G.H5.26	5.64	CGN	GPCRdb	7DUR
A	358	R	338	G.h4s6.20	5.68	CGN	GPCRdb	7DUR
A	393	R	327	G.H5.25	5.57	CGN	GPCRdb	7DUR
A	393	R	251	G.H5.25	3.54	CGN	GPCRdb	7DUR
A	393	R	348	G.H5.25	6.37	CGN	GPCRdb	700000000000000
A	394	R	348	G.H5.26	6.37	CGN	GPCRdb	700000000000000
A	393	R	352	G.H5.25	6.41	CGN	GPCRdb	700000000000000
A	394	R	352	G.H5.26	6.41	CGN	GPCRdb	700000000000000
A	392	R	355	G.H5.24	6.44	CGN	GPCRdb	700000000000000
A	392	R	406	G.H5.24	8.47	CGN	GPCRdb	700000000000000
A	392	R	407	G.H5.24	8.48	CGN	GPCRdb	700000000000000
A	392	R	351	G.H5.24	6.4	CGN	GPCRdb	700000000000000
A	392	R	352	G.H5.24	6.41	CGN	GPCRdb	700000000000000
A	392	R	348	G.H5.24	6.37	CGN	GPCRdb	700000000000000
A	394	R	331	G.H5.26	5.61	CGN	GPCRdb	700000000000000
A	394	R	334	G.H5.26	5.64	CGN	GPCRdb	700000000000000
A	388	R	331	G.H5.20	5.61	CGN	GPCRdb	700000000000000
A	388	R	330	G.H5.20	5.6	CGN	GPCRdb	700000000000000
A	388	R	334	G.H5.20	5.64	CGN	GPCRdb	700000000000000
A	385	R	334	G.H5.17	5.64	CGN	GPCRdb	700000000000000
A	385	R	337	G.H5.17	5.67	CGN	GPCRdb	700000000000000
A	393	R	356	G.H5.25	6.45	CGN	GPCRdb	700000000000000
A	391	R	402	G.H5.23	7.57	CGN	GPCRdb	700000000000000
A	393	R	327	G.H5.25	5.57	CGN	GPCRdb	700000000000000
A	390	R	176	G.H5.22	2.46	CGN	GPCRdb	700000000000000
A	391	R	359	G.H5.23	6.48	CGN	GPCRdb	700000000000000
A	391	R	180	G.H5.23	2.5	CGN	GPCRdb	700000000000000
A	393	R	331	G.H5.25	5.61	CGN	GPCRdb	700000000000000
A	388	R	327	G.H5.20	5.57	CGN	GPCRdb	700000000000000
A	394	R	335	G.H5.26	5.65	CGN	GPCRdb	700000000000000
A	393	R	355	G.H5.25	6.44	CGN	GPCRdb	700000000000000
A	391	R	355	G.H5.23	6.44	CGN	GPCRdb	700000000000000
A	390	R	406	G.H5.22	8.47	CGN	GPCRdb	700000000000000
A	381	R	334	G.H5.13	5.64	CGN	GPCRdb	700000000000000
A	384	R	255	G.H5.16	3.58	CGN	GPCRdb	700000000000000
A	384	R	330	G.H5.16	5.6	CGN	GPCRdb	700000000000000
A	384	R	334	G.H5.16	5.64	CGN	GPCRdb	700000000000000
A	387	R	255	G.H5.19	3.58	CGN	GPCRdb	700000000000000
A	387	R	254	G.H5.19	3.57	CGN	GPCRdb	700000000000000
A	383	R	254	G.H5.15	3.57	CGN	GPCRdb	700000000000000
A	391	R	251	G.H5.23	3.54	CGN	GPCRdb	700000000000000
A	391	R	176	G.H5.23	2.46	CGN	GPCRdb	700000000000000
A	391	R	247	G.H5.23	3.5	CGN	GPCRdb	700000000000000
A	391	R	250	G.H5.23	3.53	CGN	GPCRdb	700000000000000
A	391	R	254	G.H5.23	3.57	CGN	GPCRdb	700000000000000
A	390	R	254	G.H5.22	3.57	CGN	GPCRdb	700000000000000
A	215	R	258	G.s2s3.01	29.99	CGN	GPCRdb	700000000000000
A	217	R	258	G.S3.01	29.99	CGN	GPCRdb	700000000000000
A	384	R	256	G.H5.16	3.59	CGN	GPCRdb	700000000000000
A	38	R	262	G.hns1.02	4.39	CGN	GPCRdb	700000000000000
A	34	R	262	G.HN.51	4.39	CGN	GPCRdb	700000000000000
A	35	R	263	G.HN.52	4.4	CGN	GPCRdb	700000000000000
A	31	R	263	G.HN.48	4.4	CGN	GPCRdb	700000000000000
A	39	R	259	G.hns1.03	33.53	CGN	GPCRdb	700000000000000
A	41	R	259	G.S1.02	33.53	CGN	GPCRdb	700000000000000
A	38	R	259	G.hns1.02	33.53	CGN	GPCRdb	700000000000000
A	35	R	261	G.HN.52	4.38	CGN	GPCRdb	700000000000000
A	388	R	255	G.H5.20	3.58	CGN	GPCRdb	700000000000000
A	393	R	251	G.H5.25	3.54	CGN	GPCRdb	700000000000000
A	216	R	259	G.s2s3.02	71.38	CGN	GPCRdb	7RG9
A	39	R	258	G.hns1.03	69.89	CGN	GPCRdb	7RG9
A	383	R	258	G.H5.15	69.89	CGN	GPCRdb	7RG9
A	383	R	254	G.H5.15	3.57	CGN	GPCRdb	7RG9
A	217	R	258	G.S3.01	69.89	CGN	GPCRdb	7RG9
A	381	R	334	G.H5.13	5.64	CGN	GPCRdb	7RG9
A	384	R	334	G.H5.16	5.64	CGN	GPCRdb	7RG9
A	384	R	255	G.H5.16	3.58	CGN	GPCRdb	7RG9
A	385	R	334	G.H5.17	5.64	CGN	GPCRdb	7RG9
A	394	R	334	G.H5.26	5.64	CGN	GPCRdb	7RG9
A	388	R	255	G.H5.20	3.58	CGN	GPCRdb	7RG9
A	388	R	330	G.H5.20	5.6	CGN	GPCRdb	7RG9
A	388	R	334	G.H5.20	5.64	CGN	GPCRdb	7RG9
A	384	R	330	G.H5.16	5.6	CGN	GPCRdb	7RG9
A	385	R	338	G.H5.17	5.68	CGN	GPCRdb	7RG9
A	394	R	335	G.H5.26	5.65	CGN	GPCRdb	7RG9
A	394	R	331	G.H5.26	5.61	CGN	GPCRdb	7RG9
A	385	R	335	G.H5.17	5.65	CGN	GPCRdb	7RG9
A	346	R	339	G.H4.16	5.69	CGN	GPCRdb	7RG9
A	388	R	331	G.H5.20	5.61	CGN	GPCRdb	7RG9
A	387	R	255	G.H5.19	3.58	CGN	GPCRdb	7RG9
A	387	R	254	G.H5.19	3.57	CGN	GPCRdb	7RG9
A	390	R	176	G.H5.22	2.46	CGN	GPCRdb	7RG9
A	390	R	406	G.H5.22	8.47	CGN	GPCRdb	7RG9
A	390	R	408	G.H5.22	8.49	CGN	GPCRdb	7RG9
A	393	R	348	G.H5.25	6.37	CGN	GPCRdb	7RG9
A	392	R	407	G.H5.24	8.48	CGN	GPCRdb	7RG9
A	392	R	406	G.H5.24	8.47	CGN	GPCRdb	7RG9
A	392	R	405	G.H5.24	7.6	CGN	GPCRdb	7RG9
A	392	R	348	G.H5.24	6.37	CGN	GPCRdb	7RG9
A	394	R	348	G.H5.26	6.37	CGN	GPCRdb	7RG9
A	393	R	352	G.H5.25	6.41	CGN	GPCRdb	7RG9
A	393	R	331	G.H5.25	5.61	CGN	GPCRdb	7RG9
A	392	R	352	G.H5.24	6.41	CGN	GPCRdb	7RG9
A	391	R	254	G.H5.23	3.57	CGN	GPCRdb	7RG9
A	391	R	250	G.H5.23	3.53	CGN	GPCRdb	7RG9
A	391	R	251	G.H5.23	3.54	CGN	GPCRdb	7RG9
A	391	R	247	G.H5.23	3.5	CGN	GPCRdb	7RG9
A	35	R	261	G.HN.52	4.38	CGN	GPCRdb	7RG9
A	391	R	176	G.H5.23	2.46	CGN	GPCRdb	7RG9
A	391	R	180	G.H5.23	2.5	CGN	GPCRdb	7RG9
A	391	R	402	G.H5.23	7.57	CGN	GPCRdb	7RG9
A	388	R	327	G.H5.20	5.57	CGN	GPCRdb	7RG9
A	390	R	254	G.H5.22	3.57	CGN	GPCRdb	7RG9
A	393	R	356	G.H5.25	6.45	CGN	GPCRdb	7RG9
A	393	R	327	G.H5.25	5.57	CGN	GPCRdb	7RG9
A	393	R	402	G.H5.25	7.57	CGN	GPCRdb	7RG9
A	393	R	355	G.H5.25	6.44	CGN	GPCRdb	7RG9
A	391	R	355	G.H5.23	6.44	CGN	GPCRdb	7RG9
A	392	R	355	G.H5.24	6.44	CGN	GPCRdb	7RG9
A	392	R	401	G.H5.24	7.56	CGN	GPCRdb	7RG9
A	358	R	338	G.h4s6.20	5.68	CGN	GPCRdb	7S3I
A	385	R	338	G.H5.17	5.68	CGN	GPCRdb	7S3I
A	394	R	335	G.H5.26	5.65	CGN	GPCRdb	7S3I
A	394	R	338	G.H5.26	5.68	CGN	GPCRdb	7S3I
A	390	R	408	G.H5.22	8.49	CGN	GPCRdb	7S3I
A	392	R	405	G.H5.24	7.6	CGN	GPCRdb	7S3I
A	392	R	401	G.H5.24	7.56	CGN	GPCRdb	7S3I
A	392	R	407	G.H5.24	8.48	CGN	GPCRdb	7S3I
A	392	R	406	G.H5.24	8.47	CGN	GPCRdb	7S3I
A	391	R	402	G.H5.23	7.57	CGN	GPCRdb	7S3I
A	392	R	355	G.H5.24	6.44	CGN	GPCRdb	7S3I
A	393	R	352	G.H5.25	6.41	CGN	GPCRdb	7S3I
A	393	R	356	G.H5.25	6.45	CGN	GPCRdb	7S3I
A	391	R	359	G.H5.23	6.48	CGN	GPCRdb	7S3I
A	393	R	355	G.H5.25	6.44	CGN	GPCRdb	7S3I
A	393	R	402	G.H5.25	7.57	CGN	GPCRdb	7S3I
A	393	R	348	G.H5.25	6.37	CGN	GPCRdb	7S3I
A	392	R	348	G.H5.24	6.37	CGN	GPCRdb	7S3I
A	393	R	331	G.H5.25	5.61	CGN	GPCRdb	7S3I
A	390	R	406	G.H5.22	8.47	CGN	GPCRdb	7S3I
A	391	R	180	G.H5.23	2.5	CGN	GPCRdb	7S3I
A	391	R	176	G.H5.23	2.46	CGN	GPCRdb	7S3I
A	390	R	176	G.H5.22	2.46	CGN	GPCRdb	7S3I
A	394	R	348	G.H5.26	6.37	CGN	GPCRdb	7S3I
A	394	R	331	G.H5.26	5.61	CGN	GPCRdb	7S3I
A	392	R	408	G.H5.24	8.49	CGN	GPCRdb	7S3I
A	385	R	337	G.H5.17	5.67	CGN	GPCRdb	7S3I
A	388	R	334	G.H5.20	5.64	CGN	GPCRdb	7S3I
A	388	R	331	G.H5.20	5.61	CGN	GPCRdb	7S3I
A	388	R	330	G.H5.20	5.6	CGN	GPCRdb	7S3I
A	388	R	255	G.H5.20	3.58	CGN	GPCRdb	7S3I
A	384	R	255	G.H5.16	3.58	CGN	GPCRdb	7S3I
A	387	R	254	G.H5.19	3.57	CGN	GPCRdb	7S3I
A	387	R	255	G.H5.19	3.58	CGN	GPCRdb	7S3I
A	388	R	327	G.H5.20	5.57	CGN	GPCRdb	7S3I
A	385	R	334	G.H5.17	5.64	CGN	GPCRdb	7S3I
A	384	R	334	G.H5.16	5.64	CGN	GPCRdb	7S3I
A	384	R	256	G.H5.16	3.59	CGN	GPCRdb	7S3I
A	384	R	330	G.H5.16	5.6	CGN	GPCRdb	7S3I
A	35	R	261	G.HN.52	4.38	CGN	GPCRdb	7S3I
A	381	R	334	G.H5.13	5.64	CGN	GPCRdb	7S3I
A	217	R	258	G.S3.01	78.5	CGN	GPCRdb	7S3I
A	394	R	334	G.H5.26	5.64	CGN	GPCRdb	7S3I
A	390	R	254	G.H5.22	3.57	CGN	GPCRdb	7S3I
A	393	R	327	G.H5.25	5.57	CGN	GPCRdb	7S3I
A	391	R	254	G.H5.23	3.57	CGN	GPCRdb	7S3I
A	393	R	251	G.H5.25	3.54	CGN	GPCRdb	7S3I
A	391	R	251	G.H5.23	3.54	CGN	GPCRdb	7S3I
A	391	R	250	G.H5.23	3.53	CGN	GPCRdb	7S3I
A	391	R	247	G.H5.23	3.5	CGN	GPCRdb	7S3I
A	215	R	140	G.s2s3.01	34.52	CGN	GPCRdb	7DHR
A	217	R	139	G.S3.01	34.51	CGN	GPCRdb	7DHR
A	216	R	140	G.s2s3.02	34.52	CGN	GPCRdb	7DHR
A	376	R	139	G.H5.08	34.51	CGN	GPCRdb	7DHR
A	380	R	138	G.H5.12	34.5	CGN	GPCRdb	7DHR
A	380	R	139	G.H5.12	34.51	CGN	GPCRdb	7DHR
A	39	R	143	G.hns1.03	34.55	CGN	GPCRdb	7DHR
A	38	R	142	G.hns1.02	34.54	CGN	GPCRdb	7DHR
A	38	R	143	G.hns1.02	34.55	CGN	GPCRdb	7DHR
A	41	R	139	G.S1.02	34.51	CGN	GPCRdb	7DHR
A	384	R	135	G.H5.16	3.54	CGN	GPCRdb	7DHR
A	384	R	138	G.H5.16	34.5	CGN	GPCRdb	7DHR
A	384	R	225	G.H5.16	5.64	CGN	GPCRdb	7DHR
A	384	R	228	G.H5.16	5.67	CGN	GPCRdb	7DHR
A	383	R	138	G.H5.15	34.5	CGN	GPCRdb	7DHR
A	379	R	139	G.H5.11	34.51	CGN	GPCRdb	7DHR
A	391	R	131	G.H5.23	3.5	CGN	GPCRdb	7DHR
A	387	R	134	G.H5.19	3.53	CGN	GPCRdb	7DHR
A	391	R	134	G.H5.23	3.53	CGN	GPCRdb	7DHR
A	391	R	130	G.H5.23	3.49	CGN	GPCRdb	7DHR
A	387	R	141	G.H5.19	34.53	CGN	GPCRdb	7DHR
A	383	R	139	G.H5.15	34.51	CGN	GPCRdb	7DHR
A	387	R	135	G.H5.19	3.54	CGN	GPCRdb	7DHR
A	391	R	135	G.H5.23	3.54	CGN	GPCRdb	7DHR
A	387	R	138	G.H5.19	34.5	CGN	GPCRdb	7DHR
A	35	R	146	G.HN.52	4.38	CGN	GPCRdb	7DHR
A	35	R	143	G.HN.52	34.55	CGN	GPCRdb	7DHR
A	35	R	144	G.HN.52	34.56	CGN	GPCRdb	7DHR
A	35	R	142	G.HN.52	34.54	CGN	GPCRdb	7DHR
A	381	R	229	G.H5.13	5.68	CGN	GPCRdb	7DHR
A	385	R	229	G.H5.17	5.68	CGN	GPCRdb	7DHR
A	381	R	232	G.H5.13	5.71	CGN	GPCRdb	7DHR
A	385	R	233	G.H5.17	5.72	CGN	GPCRdb	7DHR
A	393	R	226	G.H5.25	5.65	CGN	GPCRdb	7DHR
A	388	R	226	G.H5.20	5.65	CGN	GPCRdb	7DHR
A	393	R	275	G.H5.25	6.37	CGN	GPCRdb	7DHR
A	393	R	271	G.H5.25	6.33	CGN	GPCRdb	7DHR
A	393	R	274	G.H5.25	6.36	CGN	GPCRdb	7DHR
A	388	R	229	G.H5.20	5.68	CGN	GPCRdb	7DHR
A	388	R	225	G.H5.20	5.64	CGN	GPCRdb	7DHR
A	394	R	229	G.H5.26	5.68	CGN	GPCRdb	7DHR
A	394	R	230	G.H5.26	5.69	CGN	GPCRdb	7DHR
A	346	R	236	G.H4.16	5.75	CGN	GPCRdb	7DHR
A	343	R	240	G.H4.13	22.48	CGN	GPCRdb	7DHR
A	346	R	240	G.H4.16	22.48	CGN	GPCRdb	7DHR
A	358	R	233	G.h4s6.20	5.72	CGN	GPCRdb	7DHR
A	394	R	270	G.H5.26	6.32	CGN	GPCRdb	7DHR
A	350	R	237	G.h4s6.03	5.76	CGN	GPCRdb	7DHR
A	350	R	240	G.h4s6.03	22.48	CGN	GPCRdb	7DHR
A	394	R	233	G.H5.26	5.72	CGN	GPCRdb	7DHR
A	393	R	270	G.H5.25	6.32	CGN	GPCRdb	7DHR
A	390	R	330	G.H5.22	8.48	CGN	GPCRdb	7DHR
A	390	R	328	G.H5.22	7.55	CGN	GPCRdb	7DHR
A	390	R	329	G.H5.22	8.47	CGN	GPCRdb	7DHR
A	392	R	328	G.H5.24	7.55	CGN	GPCRdb	7DHR
A	391	R	274	G.H5.23	6.36	CGN	GPCRdb	7DHR
A	392	R	274	G.H5.24	6.36	CGN	GPCRdb	7DHR
A	392	R	270	G.H5.24	6.32	CGN	GPCRdb	7DHR
A	384	R	229	G.H5.16	5.68	CGN	GPCRdb	7DHR
A	388	R	135	G.H5.20	3.54	CGN	GPCRdb	7DHR
A	393	R	222	G.H5.25	5.61	CGN	GPCRdb	7DHR
R	395	A	392	8.47	G.H5.24	GPCRdb	CGN	7TYX
R	396	A	392	8.48	G.H5.24	GPCRdb	CGN	7TYX
R	394	A	392	7.6	G.H5.24	GPCRdb	CGN	7TYX
R	397	A	392	8.49	G.H5.24	GPCRdb	CGN	7TYX
R	397	A	390	8.49	G.H5.22	GPCRdb	CGN	7TYX
R	397	A	389	8.49	G.H5.21	GPCRdb	CGN	7TYX
R	395	A	390	8.47	G.H5.22	GPCRdb	CGN	7TYX
R	327	A	394	5.65	G.H5.26	GPCRdb	CGN	7TYX
R	330	A	385	5.68	G.H5.17	GPCRdb	CGN	7TYX
R	330	A	358	5.68	G.h4s6.20	GPCRdb	CGN	7TYX
R	340	A	394	6.37	G.H5.26	GPCRdb	CGN	7TYX
R	347	A	392	6.44	G.H5.24	GPCRdb	CGN	7TYX
R	347	A	391	6.44	G.H5.23	GPCRdb	CGN	7TYX
R	347	A	393	6.44	G.H5.25	GPCRdb	CGN	7TYX
R	344	A	393	6.41	G.H5.25	GPCRdb	CGN	7TYX
R	323	A	393	5.61	G.H5.25	GPCRdb	CGN	7TYX
R	323	A	394	5.61	G.H5.26	GPCRdb	CGN	7TYX
R	348	A	393	6.45	G.H5.25	GPCRdb	CGN	7TYX
R	323	A	388	5.61	G.H5.20	GPCRdb	CGN	7TYX
R	343	A	392	6.4	G.H5.24	GPCRdb	CGN	7TYX
R	340	A	393	6.37	G.H5.25	GPCRdb	CGN	7TYX
R	180	A	390	2.46	G.H5.22	GPCRdb	CGN	7TYX
R	244	A	391	3.54	G.H5.23	GPCRdb	CGN	7TYX
R	247	A	387	3.57	G.H5.19	GPCRdb	CGN	7TYX
R	252	A	387	42.18	G.H5.19	GPCRdb	CGN	7TYX
R	252	A	383	42.18	G.H5.15	GPCRdb	CGN	7TYX
R	253	A	41	43.29	G.S1.02	GPCRdb	CGN	7TYX
R	253	A	219	43.29	G.S3.03	GPCRdb	CGN	7TYX
R	240	A	391	3.5	G.H5.23	GPCRdb	CGN	7TYX
R	243	A	391	3.53	G.H5.23	GPCRdb	CGN	7TYX
R	247	A	391	3.57	G.H5.23	GPCRdb	CGN	7TYX
R	253	A	217	43.29	G.S3.01	GPCRdb	CGN	7TYX
R	184	A	391	2.5	G.H5.23	GPCRdb	CGN	7TYX
R	180	A	391	2.46	G.H5.23	GPCRdb	CGN	7TYX
R	255	A	39	65.73	G.hns1.03	GPCRdb	CGN	7TYX
R	255	A	38	65.73	G.hns1.02	GPCRdb	CGN	7TYX
R	391	A	391	7.57	G.H5.23	GPCRdb	CGN	7TYX
R	351	A	391	6.48	G.H5.23	GPCRdb	CGN	7TYX
R	244	A	393	3.54	G.H5.25	GPCRdb	CGN	7TYX
R	253	A	383	43.29	G.H5.15	GPCRdb	CGN	7TYX
R	253	A	379	43.29	G.H5.11	GPCRdb	CGN	7TYX
R	326	A	381	5.64	G.H5.13	GPCRdb	CGN	7TYX
R	252	A	380	42.18	G.H5.12	GPCRdb	CGN	7TYX
R	253	A	380	43.29	G.H5.12	GPCRdb	CGN	7TYX
R	248	A	384	3.58	G.H5.16	GPCRdb	CGN	7TYX
R	247	A	384	3.57	G.H5.16	GPCRdb	CGN	7TYX
R	252	A	384	42.18	G.H5.16	GPCRdb	CGN	7TYX
R	253	A	376	43.29	G.H5.08	GPCRdb	CGN	7TYX
R	326	A	384	5.64	G.H5.16	GPCRdb	CGN	7TYX
R	322	A	384	5.6	G.H5.16	GPCRdb	CGN	7TYX
R	249	A	384	3.59	G.H5.16	GPCRdb	CGN	7TYX
R	329	A	381	5.67	G.H5.13	GPCRdb	CGN	7TYX
R	249	A	380	3.59	G.H5.12	GPCRdb	CGN	7TYX
R	250	A	380	3.6	G.H5.12	GPCRdb	CGN	7TYX
R	319	A	393	5.57	G.H5.25	GPCRdb	CGN	7TYX
R	329	A	385	5.67	G.H5.17	GPCRdb	CGN	7TYX
R	326	A	385	5.64	G.H5.17	GPCRdb	CGN	7TYX
R	326	A	394	5.64	G.H5.26	GPCRdb	CGN	7TYX
R	327	A	385	5.65	G.H5.17	GPCRdb	CGN	7TYX
R	248	A	393	3.58	G.H5.25	GPCRdb	CGN	7TYX
R	326	A	388	5.64	G.H5.20	GPCRdb	CGN	7TYX
R	248	A	388	3.58	G.H5.20	GPCRdb	CGN	7TYX
R	248	A	387	3.58	G.H5.19	GPCRdb	CGN	7TYX
R	148	A	216	34.52	G.s2s3.02	GPCRdb	CGN	6LI3
R	151	A	216	34.55	G.s2s3.02	GPCRdb	CGN	6LI3
R	150	A	38	34.54	G.hns1.02	GPCRdb	CGN	6LI3
R	147	A	41	34.51	G.S1.02	GPCRdb	CGN	6LI3
R	147	A	216	34.51	G.s2s3.02	GPCRdb	CGN	6LI3
R	147	A	217	34.51	G.S3.01	GPCRdb	CGN	6LI3
R	150	A	35	34.54	G.HN.52	GPCRdb	CGN	6LI3
R	151	A	39	34.55	G.hns1.03	GPCRdb	CGN	6LI3
R	73	A	38	12.52	G.hns1.02	GPCRdb	CGN	6LI3
R	74	A	390	2.37	G.H5.22	GPCRdb	CGN	6LI3
R	138	A	391	3.49	G.H5.23	GPCRdb	CGN	6LI3
R	76	A	391	2.39	G.H5.23	GPCRdb	CGN	6LI3
R	321	A	390	8.47	G.H5.22	GPCRdb	CGN	6LI3
R	146	A	387	34.5	G.H5.19	GPCRdb	CGN	6LI3
R	147	A	379	34.51	G.H5.11	GPCRdb	CGN	6LI3
R	146	A	380	34.5	G.H5.12	GPCRdb	CGN	6LI3
R	147	A	376	34.51	G.H5.08	GPCRdb	CGN	6LI3
R	139	A	391	3.5	G.H5.23	GPCRdb	CGN	6LI3
R	142	A	391	3.53	G.H5.23	GPCRdb	CGN	6LI3
R	142	A	387	3.53	G.H5.19	GPCRdb	CGN	6LI3
R	143	A	384	3.54	G.H5.16	GPCRdb	CGN	6LI3
R	143	A	388	3.54	G.H5.20	GPCRdb	CGN	6LI3
R	143	A	387	3.54	G.H5.19	GPCRdb	CGN	6LI3
R	147	A	383	34.51	G.H5.15	GPCRdb	CGN	6LI3
R	146	A	383	34.5	G.H5.15	GPCRdb	CGN	6LI3
R	146	A	384	34.5	G.H5.16	GPCRdb	CGN	6LI3
R	233	A	381	5.69	G.H5.13	GPCRdb	CGN	6LI3
R	233	A	384	5.69	G.H5.16	GPCRdb	CGN	6LI3
R	229	A	384	5.65	G.H5.16	GPCRdb	CGN	6LI3
R	230	A	388	5.66	G.H5.20	GPCRdb	CGN	6LI3
R	233	A	385	5.69	G.H5.17	GPCRdb	CGN	6LI3
R	233	A	388	5.69	G.H5.20	GPCRdb	CGN	6LI3
R	236	A	385	5.72	G.H5.17	GPCRdb	CGN	6LI3
R	229	A	388	5.65	G.H5.20	GPCRdb	CGN	6LI3
R	144	A	384	3.55	G.H5.16	GPCRdb	CGN	6LI3
R	267	A	392	6.37	G.H5.24	GPCRdb	CGN	6LI3
R	320	A	392	7.56	G.H5.24	GPCRdb	CGN	6LI3
R	267	A	391	6.37	G.H5.23	GPCRdb	CGN	6LI3
R	267	A	393	6.37	G.H5.25	GPCRdb	CGN	6LI3
R	237	A	358	5.73	G.h4s6.20	GPCRdb	CGN	6LI3
R	230	A	393	5.66	G.H5.25	GPCRdb	CGN	6LI3
R	236	A	358	5.72	G.h4s6.20	GPCRdb	CGN	6LI3
R	241	A	354	5.77	G.h4s6.10	GPCRdb	CGN	6LI3
R	241	A	355	5.77	G.h4s6.11	GPCRdb	CGN	6LI3
R	230	A	394	5.66	G.H5.26	GPCRdb	CGN	6LI3
R	268	A	393	6.38	G.H5.25	GPCRdb	CGN	6LI3
R	265	A	393	6.35	G.H5.25	GPCRdb	CGN	6LI3
R	265	A	392	6.35	G.H5.24	GPCRdb	CGN	6LI3
R	226	A	393	5.62	G.H5.25	GPCRdb	CGN	6LI3
R	237	A	385	5.73	G.H5.17	GPCRdb	CGN	6LI3
R	240	A	360	5.76	G.S6.02	GPCRdb	CGN	6LI3
R	240	A	359	5.76	G.S6.01	GPCRdb	CGN	6LI3
R	240	A	358	5.76	G.h4s6.20	GPCRdb	CGN	6LI3
R	240	A	361	5.76	G.S6.03	GPCRdb	CGN	6LI3
R	240	A	346	5.76	G.H4.16	GPCRdb	CGN	6LI3
R	247	A	351	98.54	G.h4s6.04	GPCRdb	CGN	6LI3
R	247	A	350	98.54	G.h4s6.03	GPCRdb	CGN	6LI3
R	240	A	342	5.76	G.H4.12	GPCRdb	CGN	6LI3
R	243	A	321	5.79	G.hgh4.11	GPCRdb	CGN	6LI3
R	243	A	322	5.79	G.hgh4.12	GPCRdb	CGN	6LI3
R	244	A	346	5.8	G.H4.16	GPCRdb	CGN	6LI3
R	244	A	343	5.8	G.H4.13	GPCRdb	CGN	6LI3
R	244	A	350	5.8	G.h4s6.03	GPCRdb	CGN	6LI3
R	240	A	350	5.76	G.h4s6.03	GPCRdb	CGN	6LI3
R	246	A	351	97.43	G.h4s6.04	GPCRdb	CGN	6LI3
R	322	A	392	8.48	G.H5.24	GPCRdb	CGN	6LI3
A	35	R	260	G.HN.52	46.5	CGN	GPCRdb	7V35
A	35	R	261	G.HN.52	55.25	CGN	GPCRdb	7V35
A	34	R	260	G.HN.51	46.5	CGN	GPCRdb	7V35
A	39	R	260	G.hns1.03	46.5	CGN	GPCRdb	7V35
A	38	R	259	G.hns1.02	43.7	CGN	GPCRdb	7V35
A	38	R	258	G.hns1.02	37.94	CGN	GPCRdb	7V35
A	391	R	245	G.H5.23	3.5	CGN	GPCRdb	7V35
A	391	R	248	G.H5.23	3.53	CGN	GPCRdb	7V35
A	391	R	177	G.H5.23	2.5	CGN	GPCRdb	7V35
A	391	R	173	G.H5.23	2.46	CGN	GPCRdb	7V35
A	38	R	261	G.hns1.02	55.25	CGN	GPCRdb	7V35
A	38	R	260	G.hns1.02	46.5	CGN	GPCRdb	7V35
A	41	R	257	G.S1.02	33.35	CGN	GPCRdb	7V35
A	39	R	257	G.hns1.03	33.35	CGN	GPCRdb	7V35
A	41	R	258	G.S1.02	37.94	CGN	GPCRdb	7V35
A	387	R	252	G.H5.19	3.57	CGN	GPCRdb	7V35
A	383	R	258	G.H5.15	37.94	CGN	GPCRdb	7V35
A	383	R	257	G.H5.15	33.35	CGN	GPCRdb	7V35
A	376	R	256	G.H5.08	27.41	CGN	GPCRdb	7V35
A	380	R	256	G.H5.12	27.41	CGN	GPCRdb	7V35
A	379	R	256	G.H5.11	27.41	CGN	GPCRdb	7V35
A	217	R	257	G.S3.01	33.35	CGN	GPCRdb	7V35
A	41	R	256	G.S1.02	27.41	CGN	GPCRdb	7V35
A	383	R	256	G.H5.15	27.41	CGN	GPCRdb	7V35
A	383	R	255	G.H5.15	3.6	CGN	GPCRdb	7V35
A	384	R	253	G.H5.16	3.58	CGN	GPCRdb	7V35
A	387	R	253	G.H5.19	3.58	CGN	GPCRdb	7V35
A	391	R	249	G.H5.23	3.54	CGN	GPCRdb	7V35
A	391	R	252	G.H5.23	3.57	CGN	GPCRdb	7V35
A	388	R	253	G.H5.20	3.58	CGN	GPCRdb	7V35
A	384	R	328	G.H5.16	5.6	CGN	GPCRdb	7V35
A	384	R	332	G.H5.16	5.64	CGN	GPCRdb	7V35
A	381	R	332	G.H5.13	5.64	CGN	GPCRdb	7V35
A	385	R	332	G.H5.17	5.64	CGN	GPCRdb	7V35
A	388	R	332	G.H5.20	5.64	CGN	GPCRdb	7V35
A	386	R	258	G.H5.18	37.94	CGN	GPCRdb	7V35
A	384	R	255	G.H5.16	3.6	CGN	GPCRdb	7V35
A	39	R	258	G.hns1.03	37.94	CGN	GPCRdb	7V35
A	387	R	258	G.H5.19	37.94	CGN	GPCRdb	7V35
A	390	R	406	G.H5.22	8.49	CGN	GPCRdb	7V35
A	392	R	405	G.H5.24	8.48	CGN	GPCRdb	7V35
A	392	R	404	G.H5.24	8.47	CGN	GPCRdb	7V35
A	392	R	406	G.H5.24	8.49	CGN	GPCRdb	7V35
A	390	R	173	G.H5.22	2.46	CGN	GPCRdb	7V35
A	391	R	400	G.H5.23	7.57	CGN	GPCRdb	7V35
A	393	R	354	G.H5.25	6.45	CGN	GPCRdb	7V35
A	393	R	400	G.H5.25	7.57	CGN	GPCRdb	7V35
A	393	R	353	G.H5.25	6.44	CGN	GPCRdb	7V35
A	393	R	350	G.H5.25	6.41	CGN	GPCRdb	7V35
A	394	R	329	G.H5.26	5.61	CGN	GPCRdb	7V35
A	385	R	336	G.H5.17	41.9	CGN	GPCRdb	7V35
A	358	R	336	G.h4s6.20	41.9	CGN	GPCRdb	7V35
A	359	R	336	G.S6.01	41.9	CGN	GPCRdb	7V35
A	393	R	329	G.H5.25	5.61	CGN	GPCRdb	7V35
A	394	R	333	G.H5.26	5.65	CGN	GPCRdb	7V35
A	349	R	336	G.h4s6.02	41.9	CGN	GPCRdb	7V35
A	346	R	336	G.H4.16	41.9	CGN	GPCRdb	7V35
A	392	R	346	G.H5.24	6.37	CGN	GPCRdb	7V35
A	394	R	346	G.H5.26	6.37	CGN	GPCRdb	7V35
A	353	R	337	G.h4s6.09	50.25	CGN	GPCRdb	7V35
A	350	R	337	G.h4s6.03	50.25	CGN	GPCRdb	7V35
A	358	R	337	G.h4s6.20	50.25	CGN	GPCRdb	7V35
A	393	R	346	G.H5.25	6.37	CGN	GPCRdb	7V35
A	350	R	336	G.h4s6.03	41.9	CGN	GPCRdb	7V35
A	392	R	353	G.H5.24	6.44	CGN	GPCRdb	7V35
A	389	R	405	G.H5.21	8.48	CGN	GPCRdb	7V35
A	392	R	403	G.H5.24	7.6	CGN	GPCRdb	7V35
A	393	R	249	G.H5.25	3.54	CGN	GPCRdb	7V35
A	388	R	329	G.H5.20	5.61	CGN	GPCRdb	7V35
A	393	R	325	G.H5.25	5.57	CGN	GPCRdb	7V35
A	360	R	336	G.S6.02	41.9	CGN	GPCRdb	7V35
A	361	R	336	G.S6.03	41.9	CGN	GPCRdb	7V35
A	142	E	380	3.55	G.H5.12	GPCRdb	CGN	7BB6
A	140	E	383	3.53	G.H5.15	GPCRdb	CGN	7BB6
A	140	E	387	3.53	G.H5.19	GPCRdb	CGN	7BB6
A	67	E	240	1.62	G.h2s4.03	GPCRdb	CGN	7BB6
A	72	E	38	2.37	G.hns1.02	GPCRdb	CGN	7BB6
A	72	E	34	2.37	G.HN.51	GPCRdb	CGN	7BB6
A	69	E	34	1.64	G.HN.51	GPCRdb	CGN	7BB6
A	140	E	380	3.53	G.H5.12	GPCRdb	CGN	7BB6
A	227	E	384	5.6	G.H5.16	GPCRdb	CGN	7BB6
A	231	E	384	5.64	G.H5.16	GPCRdb	CGN	7BB6
A	231	E	381	5.64	G.H5.13	GPCRdb	CGN	7BB6
A	231	E	358	5.64	G.h4s6.20	GPCRdb	CGN	7BB6
A	232	E	358	5.65	G.h4s6.20	GPCRdb	CGN	7BB6
A	228	E	384	5.61	G.H5.16	GPCRdb	CGN	7BB6
A	262	E	385	6.26	G.H5.17	GPCRdb	CGN	7BB6
A	262	E	356	6.26	G.h4s6.12	GPCRdb	CGN	7BB6
A	261	E	389	6.25	G.H5.21	GPCRdb	CGN	7BB6
A	263	E	355	6.27	G.h4s6.11	GPCRdb	CGN	7BB6
A	262	E	355	6.26	G.h4s6.11	GPCRdb	CGN	7BB6
A	228	E	388	5.61	G.H5.20	GPCRdb	CGN	7BB6
A	141	E	388	3.54	G.H5.20	GPCRdb	CGN	7BB6
A	141	E	384	3.54	G.H5.16	GPCRdb	CGN	7BB6
A	141	E	383	3.54	G.H5.15	GPCRdb	CGN	7BB6
A	261	E	392	6.25	G.H5.24	GPCRdb	CGN	7BB6
A	329	E	391	8.47	G.H5.23	GPCRdb	CGN	7BB6
A	74	E	391	2.39	G.H5.23	GPCRdb	CGN	7BB6
A	74	E	390	2.39	G.H5.22	GPCRdb	CGN	7BB6
A	329	E	392	8.47	G.H5.24	GPCRdb	CGN	7BB6
A	330	E	392	8.48	G.H5.24	GPCRdb	CGN	7BB6
A	265	E	393	6.29	G.H5.25	GPCRdb	CGN	7BB6
A	261	E	393	6.25	G.H5.25	GPCRdb	CGN	7BB6
A	269	E	393	6.33	G.H5.25	GPCRdb	CGN	7BB6
A	328	E	393	7.56	G.H5.25	GPCRdb	CGN	7BB6
A	328	E	392	7.56	G.H5.24	GPCRdb	CGN	7BB6
A	268	E	393	6.32	G.H5.25	GPCRdb	CGN	7BB6
A	269	E	394	6.33	G.H5.26	GPCRdb	CGN	7BB6
A	328	E	394	7.56	G.H5.26	GPCRdb	CGN	7BB6
A	141	E	380	3.54	G.H5.12	GPCRdb	CGN	7BB6
A	140	E	384	3.53	G.H5.16	GPCRdb	CGN	7BB6
A	73	E	391	2.38	G.H5.23	GPCRdb	CGN	7BB6
A	72	E	390	2.37	G.H5.22	GPCRdb	CGN	7BB6
A	67	E	390	1.62	G.H5.22	GPCRdb	CGN	7BB6
A	73	E	390	2.38	G.H5.22	GPCRdb	CGN	7BB6
A	71	E	35	92.89	G.HN.52	GPCRdb	CGN	7BB6
A	137	E	394	3.5	G.H5.26	GPCRdb	CGN	7BB6
A	325	E	394	7.53	G.H5.26	GPCRdb	CGN	7BB6
A	276	E	394	6.4	G.H5.26	GPCRdb	CGN	7BB6
A	324	E	394	7.52	G.H5.26	GPCRdb	CGN	7BB6
A	272	E	394	6.36	G.H5.26	GPCRdb	CGN	7BB6
A	144	E	380	34.5	G.H5.12	GPCRdb	CGN	7BB6
A	143	E	380	3.56	G.H5.12	GPCRdb	CGN	7BB6
A	139	E	380	3.52	G.H5.12	GPCRdb	CGN	7BB6
A	71	E	38	92.89	G.hns1.02	GPCRdb	CGN	7BB6
A	71	E	34	92.89	G.HN.51	GPCRdb	CGN	7BB6
A	70	E	34	87.8	G.HN.51	GPCRdb	CGN	7BB6
A	140	E	391	3.53	G.H5.23	GPCRdb	CGN	7BB6
A	136	E	391	3.49	G.H5.23	GPCRdb	CGN	7BB6
A	272	E	393	6.36	G.H5.25	GPCRdb	CGN	7BB6
A	31	E	272	G.HN.48	4.4	CGN	GPCRdb	6ORV
A	35	E	272	G.HN.52	4.4	CGN	GPCRdb	6ORV
A	35	E	271	G.HN.52	4.39	CGN	GPCRdb	6ORV
A	34	E	271	G.HN.51	4.39	CGN	GPCRdb	6ORV
A	38	E	271	G.hns1.02	4.39	CGN	GPCRdb	6ORV
A	391	E	185	G.H5.23	2.46	CGN	GPCRdb	6ORV
A	390	E	185	G.H5.22	2.46	CGN	GPCRdb	6ORV
A	391	E	189	G.H5.23	2.5	CGN	GPCRdb	6ORV
A	391	E	259	G.H5.23	3.53	CGN	GPCRdb	6ORV
A	391	E	256	G.H5.23	3.5	CGN	GPCRdb	6ORV
A	35	E	270	G.HN.52	4.38	CGN	GPCRdb	6ORV
A	35	E	269	G.HN.52	57.95	CGN	GPCRdb	6ORV
A	387	E	263	G.H5.19	3.57	CGN	GPCRdb	6ORV
A	391	E	260	G.H5.23	3.54	CGN	GPCRdb	6ORV
A	391	E	263	G.H5.23	3.57	CGN	GPCRdb	6ORV
A	384	E	264	G.H5.16	3.58	CGN	GPCRdb	6ORV
A	384	E	263	G.H5.16	3.57	CGN	GPCRdb	6ORV
A	384	E	265	G.H5.16	3.59	CGN	GPCRdb	6ORV
A	387	E	264	G.H5.19	3.58	CGN	GPCRdb	6ORV
A	216	E	268	G.s2s3.02	57.26	CGN	GPCRdb	6ORV
A	217	E	268	G.S3.01	57.26	CGN	GPCRdb	6ORV
A	383	E	263	G.H5.15	3.57	CGN	GPCRdb	6ORV
A	390	E	263	G.H5.22	3.57	CGN	GPCRdb	6ORV
A	391	E	368	G.H5.23	6.48	CGN	GPCRdb	6ORV
A	391	E	411	G.H5.23	7.57	CGN	GPCRdb	6ORV
A	390	E	415	G.H5.22	8.47	CGN	GPCRdb	6ORV
A	392	E	416	G.H5.24	8.48	CGN	GPCRdb	6ORV
A	392	E	364	G.H5.24	6.44	CGN	GPCRdb	6ORV
A	393	E	365	G.H5.25	6.45	CGN	GPCRdb	6ORV
A	393	E	364	G.H5.25	6.44	CGN	GPCRdb	6ORV
A	392	E	360	G.H5.24	6.4	CGN	GPCRdb	6ORV
A	393	E	360	G.H5.25	6.4	CGN	GPCRdb	6ORV
A	394	E	360	G.H5.26	6.4	CGN	GPCRdb	6ORV
A	392	E	357	G.H5.24	6.37	CGN	GPCRdb	6ORV
A	394	E	357	G.H5.26	6.37	CGN	GPCRdb	6ORV
A	393	E	361	G.H5.25	6.41	CGN	GPCRdb	6ORV
A	393	E	357	G.H5.25	6.37	CGN	GPCRdb	6ORV
A	392	E	415	G.H5.24	8.47	CGN	GPCRdb	6ORV
A	391	E	364	G.H5.23	6.44	CGN	GPCRdb	6ORV
A	393	E	411	G.H5.25	7.57	CGN	GPCRdb	6ORV
A	393	E	260	G.H5.25	3.54	CGN	GPCRdb	6ORV
A	393	E	336	G.H5.25	5.57	CGN	GPCRdb	6ORV
A	388	E	336	G.H5.20	5.57	CGN	GPCRdb	6ORV
A	388	E	264	G.H5.20	3.58	CGN	GPCRdb	6ORV
A	393	E	340	G.H5.25	5.61	CGN	GPCRdb	6ORV
A	394	E	340	G.H5.26	5.61	CGN	GPCRdb	6ORV
A	388	E	340	G.H5.20	5.61	CGN	GPCRdb	6ORV
A	384	E	339	G.H5.16	5.6	CGN	GPCRdb	6ORV
A	384	E	343	G.H5.16	5.64	CGN	GPCRdb	6ORV
A	381	E	343	G.H5.13	5.64	CGN	GPCRdb	6ORV
A	385	E	343	G.H5.17	5.64	CGN	GPCRdb	6ORV
A	385	E	342	G.H5.17	5.63	CGN	GPCRdb	6ORV
A	388	E	339	G.H5.20	5.6	CGN	GPCRdb	6ORV
A	388	E	343	G.H5.20	5.64	CGN	GPCRdb	6ORV
A	394	E	343	G.H5.26	5.64	CGN	GPCRdb	6ORV
A	394	E	344	G.H5.26	5.65	CGN	GPCRdb	6ORV
A	385	E	346	G.H5.17	5.67	CGN	GPCRdb	6ORV
A	387	E	260	G.H5.19	3.54	CGN	GPCRdb	6ORV
R	178	A	381	2.5	G.H5.23	GPCRdb	CGN	7D3S
R	174	A	381	2.46	G.H5.23	GPCRdb	CGN	7D3S
R	239	A	381	3.53	G.H5.23	GPCRdb	CGN	7D3S
R	243	A	381	3.57	G.H5.23	GPCRdb	CGN	7D3S
R	388	A	381	7.57	G.H5.23	GPCRdb	CGN	7D3S
R	248	A	217	46.53	G.S3.01	GPCRdb	CGN	7D3S
R	350	A	381	6.48	G.H5.23	GPCRdb	CGN	7D3S
R	240	A	381	3.54	G.H5.23	GPCRdb	CGN	7D3S
R	174	A	380	2.46	G.H5.22	GPCRdb	CGN	7D3S
R	394	A	380	8.49	G.H5.22	GPCRdb	CGN	7D3S
R	392	A	382	8.47	G.H5.24	GPCRdb	CGN	7D3S
R	391	A	382	7.6	G.H5.24	GPCRdb	CGN	7D3S
R	346	A	382	6.44	G.H5.24	GPCRdb	CGN	7D3S
R	392	A	380	8.47	G.H5.22	GPCRdb	CGN	7D3S
R	247	A	373	47.39	G.H5.15	GPCRdb	CGN	7D3S
R	248	A	373	46.53	G.H5.15	GPCRdb	CGN	7D3S
R	247	A	377	47.39	G.H5.19	GPCRdb	CGN	7D3S
R	247	A	374	47.39	G.H5.16	GPCRdb	CGN	7D3S
R	248	A	41	46.53	G.S1.02	GPCRdb	CGN	7D3S
R	248	A	369	46.53	G.H5.11	GPCRdb	CGN	7D3S
R	393	A	382	8.48	G.H5.24	GPCRdb	CGN	7D3S
R	394	A	382	8.49	G.H5.24	GPCRdb	CGN	7D3S
R	339	A	384	6.37	G.H5.26	GPCRdb	CGN	7D3S
R	342	A	382	6.4	G.H5.24	GPCRdb	CGN	7D3S
R	339	A	382	6.37	G.H5.24	GPCRdb	CGN	7D3S
R	339	A	383	6.37	G.H5.25	GPCRdb	CGN	7D3S
R	248	A	219	46.53	G.S3.03	GPCRdb	CGN	7D3S
R	244	A	378	3.58	G.H5.20	GPCRdb	CGN	7D3S
R	320	A	378	5.61	G.H5.20	GPCRdb	CGN	7D3S
R	319	A	378	5.6	G.H5.20	GPCRdb	CGN	7D3S
R	343	A	383	6.41	G.H5.25	GPCRdb	CGN	7D3S
R	320	A	384	5.61	G.H5.26	GPCRdb	CGN	7D3S
R	320	A	383	5.61	G.H5.25	GPCRdb	CGN	7D3S
R	323	A	375	5.64	G.H5.17	GPCRdb	CGN	7D3S
R	327	A	375	50.4	G.H5.17	GPCRdb	CGN	7D3S
R	324	A	384	5.65	G.H5.26	GPCRdb	CGN	7D3S
R	323	A	384	5.64	G.H5.26	GPCRdb	CGN	7D3S
R	323	A	378	5.64	G.H5.20	GPCRdb	CGN	7D3S
R	247	A	370	47.39	G.H5.12	GPCRdb	CGN	7D3S
R	323	A	374	5.64	G.H5.16	GPCRdb	CGN	7D3S
R	244	A	374	3.58	G.H5.16	GPCRdb	CGN	7D3S
R	244	A	370	3.58	G.H5.12	GPCRdb	CGN	7D3S
R	323	A	371	5.64	G.H5.13	GPCRdb	CGN	7D3S
R	327	A	371	50.4	G.H5.13	GPCRdb	CGN	7D3S
R	327	A	350	50.4	G.S6.02	GPCRdb	CGN	7D3S
R	319	A	374	5.6	G.H5.16	GPCRdb	CGN	7D3S
R	327	A	348	50.4	G.h4s6.20	GPCRdb	CGN	7D3S
R	327	A	349	50.4	G.S6.01	GPCRdb	CGN	7D3S
R	343	A	382	6.41	G.H5.24	GPCRdb	CGN	7D3S
R	343	A	384	6.41	G.H5.26	GPCRdb	CGN	7D3S
R	244	A	377	3.58	G.H5.19	GPCRdb	CGN	7D3S
R	248	A	370	46.53	G.H5.12	GPCRdb	CGN	7D3S
R	248	A	366	46.53	G.H5.08	GPCRdb	CGN	7D3S
R	243	A	380	3.57	G.H5.22	GPCRdb	CGN	7D3S
R	243	A	377	3.57	G.H5.19	GPCRdb	CGN	7D3S
R	251	A	377	4.39	G.H5.19	GPCRdb	CGN	7D3S
R	347	A	383	6.45	G.H5.25	GPCRdb	CGN	7D3S
R	240	A	383	3.54	G.H5.25	GPCRdb	CGN	7D3S
R	243	A	374	3.57	G.H5.16	GPCRdb	CGN	7D3S
R	246	A	370	3.6	G.H5.12	GPCRdb	CGN	7D3S
R	316	A	383	5.57	G.H5.25	GPCRdb	CGN	7D3S
R	245	A	374	3.59	G.H5.16	GPCRdb	CGN	7D3S
R	245	A	370	3.59	G.H5.12	GPCRdb	CGN	7D3S
A	35	R	162	G.HN.52	4.38	CGN	GPCRdb	7F53
A	35	R	159	G.HN.52	34.55	CGN	GPCRdb	7F53
A	35	R	158	G.HN.52	34.54	CGN	GPCRdb	7F53
A	216	R	159	G.s2s3.02	34.55	CGN	GPCRdb	7F53
A	217	R	155	G.S3.01	34.51	CGN	GPCRdb	7F53
A	39	R	155	G.hns1.03	34.51	CGN	GPCRdb	7F53
A	39	R	159	G.hns1.03	34.55	CGN	GPCRdb	7F53
A	38	R	158	G.hns1.02	34.54	CGN	GPCRdb	7F53
A	39	R	158	G.hns1.03	34.54	CGN	GPCRdb	7F53
A	38	R	163	G.hns1.02	4.39	CGN	GPCRdb	7F53
A	41	R	155	G.S1.02	34.51	CGN	GPCRdb	7F53
A	217	R	156	G.S3.01	34.52	CGN	GPCRdb	7F53
A	215	R	156	G.s2s3.01	34.52	CGN	GPCRdb	7F53
A	376	R	155	G.H5.08	34.51	CGN	GPCRdb	7F53
A	219	R	155	G.S3.03	34.51	CGN	GPCRdb	7F53
A	380	R	155	G.H5.12	34.51	CGN	GPCRdb	7F53
A	383	R	154	G.H5.15	34.5	CGN	GPCRdb	7F53
A	384	R	151	G.H5.16	3.54	CGN	GPCRdb	7F53
A	384	R	154	G.H5.16	34.5	CGN	GPCRdb	7F53
A	391	R	147	G.H5.23	3.5	CGN	GPCRdb	7F53
A	391	R	215	G.H5.23	5.61	CGN	GPCRdb	7F53
A	391	R	151	G.H5.23	3.54	CGN	GPCRdb	7F53
A	387	R	151	G.H5.19	3.54	CGN	GPCRdb	7F53
A	391	R	150	G.H5.23	3.53	CGN	GPCRdb	7F53
A	387	R	150	G.H5.19	3.53	CGN	GPCRdb	7F53
A	380	R	154	G.H5.12	34.5	CGN	GPCRdb	7F53
A	384	R	218	G.H5.16	5.64	CGN	GPCRdb	7F53
A	381	R	222	G.H5.13	5.68	CGN	GPCRdb	7F53
A	381	R	225	G.H5.13	5.71	CGN	GPCRdb	7F53
A	384	R	222	G.H5.16	5.68	CGN	GPCRdb	7F53
A	383	R	155	G.H5.15	34.51	CGN	GPCRdb	7F53
A	379	R	155	G.H5.11	34.51	CGN	GPCRdb	7F53
A	384	R	152	G.H5.16	3.55	CGN	GPCRdb	7F53
A	391	R	79	G.H5.23	2.39	CGN	GPCRdb	7F53
A	41	R	154	G.S1.02	34.5	CGN	GPCRdb	7F53
A	392	R	305	G.H5.24	7.56	CGN	GPCRdb	7F53
A	390	R	306	G.H5.22	8.47	CGN	GPCRdb	7F53
A	390	R	80	G.H5.22	2.4	CGN	GPCRdb	7F53
A	388	R	222	G.H5.20	5.68	CGN	GPCRdb	7F53
A	385	R	222	G.H5.17	5.68	CGN	GPCRdb	7F53
A	393	R	246	G.H5.25	6.36	CGN	GPCRdb	7F53
A	391	R	246	G.H5.23	6.36	CGN	GPCRdb	7F53
A	393	R	219	G.H5.25	5.65	CGN	GPCRdb	7F53
A	385	R	225	G.H5.17	5.71	CGN	GPCRdb	7F53
A	393	R	247	G.H5.25	6.37	CGN	GPCRdb	7F53
A	393	R	216	G.H5.25	5.62	CGN	GPCRdb	7F53
A	393	R	243	G.H5.25	6.33	CGN	GPCRdb	7F53
A	388	R	219	G.H5.20	5.65	CGN	GPCRdb	7F53
A	388	R	218	G.H5.20	5.64	CGN	GPCRdb	7F53
A	394	R	219	G.H5.26	5.65	CGN	GPCRdb	7F53
A	394	R	222	G.H5.26	5.68	CGN	GPCRdb	7F53
A	392	R	246	G.H5.24	6.36	CGN	GPCRdb	7F53
A	394	R	226	G.H5.26	5.72	CGN	GPCRdb	7F53
A	394	R	243	G.H5.26	6.33	CGN	GPCRdb	7F53
A	392	R	243	G.H5.24	6.33	CGN	GPCRdb	7F53
A	358	R	226	G.h4s6.20	5.72	CGN	GPCRdb	7F53
A	394	R	242	G.H5.26	6.32	CGN	GPCRdb	7F53
A	392	R	242	G.H5.24	6.32	CGN	GPCRdb	7F53
A	346	R	229	G.H4.16	108.71	CGN	GPCRdb	7F53
A	323	R	228	G.hgh4.13	108.61	CGN	GPCRdb	7F53
A	347	R	231	G.H4.17	113.19	CGN	GPCRdb	7F53
A	346	R	230	G.H4.16	115.92	CGN	GPCRdb	7F53
A	342	R	230	G.H4.12	115.92	CGN	GPCRdb	7F53
A	394	R	239	G.H5.26	6.29	CGN	GPCRdb	7F53
A	394	R	223	G.H5.26	5.69	CGN	GPCRdb	7F53
A	350	R	229	G.h4s6.03	108.71	CGN	GPCRdb	7F53
A	350	R	232	G.h4s6.03	116.76	CGN	GPCRdb	7F53
A	350	R	231	G.h4s6.03	113.19	CGN	GPCRdb	7F53
A	346	R	231	G.H4.16	113.19	CGN	GPCRdb	7F53
A	385	R	226	G.H5.17	5.72	CGN	GPCRdb	7F53
A	393	R	239	G.H5.25	6.29	CGN	GPCRdb	7F53
A	393	R	223	G.H5.25	5.69	CGN	GPCRdb	7F53
A	343	R	230	G.H4.13	115.92	CGN	GPCRdb	7F53
A	389	R	242	G.H5.21	6.32	CGN	GPCRdb	7F53
A	390	R	79	G.H5.22	2.39	CGN	GPCRdb	7F53
A	388	R	151	G.H5.20	3.54	CGN	GPCRdb	7F53
A	393	R	215	G.H5.25	5.61	CGN	GPCRdb	7F53
A	393	R	212	G.H5.25	5.58	CGN	GPCRdb	7F53
A	388	R	215	G.H5.20	5.61	CGN	GPCRdb	7F53
R	237	A	172	5.81	G.hgh4.10	GPCRdb	CGN	7LJC
R	237	A	171	5.81	G.hgh4.09	GPCRdb	CGN	7LJC
R	237	A	173	5.81	G.hgh4.11	GPCRdb	CGN	7LJC
R	238	A	170	5.82	G.hgh4.08	GPCRdb	CGN	7LJC
R	238	A	195	5.82	G.H4.13	GPCRdb	CGN	7LJC
R	234	A	195	5.78	G.H4.13	GPCRdb	CGN	7LJC
R	240	A	169	5.84	G.hgh4.07	GPCRdb	CGN	7LJC
R	232	A	202	5.76	G.h4s6.03	GPCRdb	CGN	7LJC
R	228	A	210	5.72	G.h4s6.20	GPCRdb	CGN	7LJC
R	266	A	210	6.29	G.h4s6.20	GPCRdb	CGN	7LJC
R	235	A	202	5.79	G.h4s6.03	GPCRdb	CGN	7LJC
R	231	A	198	5.75	G.H4.16	GPCRdb	CGN	7LJC
R	231	A	213	5.75	G.S6.03	GPCRdb	CGN	7LJC
R	231	A	211	5.75	G.S6.01	GPCRdb	CGN	7LJC
R	235	A	195	5.79	G.H4.13	GPCRdb	CGN	7LJC
R	238	A	199	5.82	G.H4.17	GPCRdb	CGN	7LJC
R	238	A	166	5.82	G.hgh4.04	GPCRdb	CGN	7LJC
R	239	A	199	5.83	G.H4.17	GPCRdb	CGN	7LJC
R	235	A	199	5.79	G.H4.17	GPCRdb	CGN	7LJC
R	234	A	198	5.78	G.H4.16	GPCRdb	CGN	7LJC
R	235	A	198	5.79	G.H4.16	GPCRdb	CGN	7LJC
R	227	A	237	5.71	G.H5.17	GPCRdb	CGN	7LJC
R	228	A	237	5.72	G.H5.17	GPCRdb	CGN	7LJC
R	231	A	202	5.75	G.h4s6.03	GPCRdb	CGN	7LJC
R	232	A	210	5.76	G.h4s6.20	GPCRdb	CGN	7LJC
R	237	A	170	5.81	G.hgh4.08	GPCRdb	CGN	7LJC
R	234	A	175	5.78	G.hgh4.13	GPCRdb	CGN	7LJC
R	234	A	194	5.78	G.H4.12	GPCRdb	CGN	7LJC
R	233	A	174	5.77	G.hgh4.12	GPCRdb	CGN	7LJC
R	233	A	175	5.77	G.hgh4.13	GPCRdb	CGN	7LJC
R	230	A	175	5.74	G.hgh4.13	GPCRdb	CGN	7LJC
R	231	A	175	5.75	G.hgh4.13	GPCRdb	CGN	7LJC
R	231	A	194	5.75	G.H4.12	GPCRdb	CGN	7LJC
R	227	A	233	5.71	G.H5.13	GPCRdb	CGN	7LJC
R	224	A	233	5.68	G.H5.13	GPCRdb	CGN	7LJC
R	224	A	237	5.68	G.H5.17	GPCRdb	CGN	7LJC
R	220	A	236	5.64	G.H5.16	GPCRdb	CGN	7LJC
R	224	A	236	5.68	G.H5.16	GPCRdb	CGN	7LJC
R	128	A	232	34.5	G.H5.12	GPCRdb	CGN	7LJC
R	128	A	236	34.5	G.H5.16	GPCRdb	CGN	7LJC
R	128	A	235	34.5	G.H5.15	GPCRdb	CGN	7LJC
R	224	A	212	5.68	G.S6.02	GPCRdb	CGN	7LJC
R	126	A	232	3.55	G.H5.12	GPCRdb	CGN	7LJC
R	127	A	232	3.56	G.H5.12	GPCRdb	CGN	7LJC
R	126	A	236	3.55	G.H5.16	GPCRdb	CGN	7LJC
R	127	A	236	3.56	G.H5.16	GPCRdb	CGN	7LJC
R	125	A	236	3.54	G.H5.16	GPCRdb	CGN	7LJC
R	124	A	236	3.53	G.H5.16	GPCRdb	CGN	7LJC
R	221	A	240	5.65	G.H5.20	GPCRdb	CGN	7LJC
R	217	A	240	5.61	G.H5.20	GPCRdb	CGN	7LJC
R	125	A	240	3.54	G.H5.20	GPCRdb	CGN	7LJC
R	124	A	239	3.53	G.H5.19	GPCRdb	CGN	7LJC
R	131	A	239	34.53	G.H5.19	GPCRdb	CGN	7LJC
R	270	A	246	6.33	G.H5.26	GPCRdb	CGN	7LJC
R	274	A	245	6.37	G.H5.25	GPCRdb	CGN	7LJC
R	225	A	246	5.69	G.H5.26	GPCRdb	CGN	7LJC
[truncated: 6,705 more rows]
