# Supplementary material for: Loss-of-function Gαs rare disease variants exert mutation-specific effects on GPCR signaling
Source: Sci Signal. Author manuscript; Available in PMC 2025 Jun 9. (PMC7617749; doi:10.1126/scisignal.ado7543)
Supplement: Data file S2 [file EMS205175-supplement-Data_file_S2.xlsx]

## Sheet: WT
Receptor residue	Number of interactions (over 3000 frames)
ARG 219	2499
HSP 223	2863
GLU 302	2034
TYR 305	2720
LEU 306	2996
LEU 309	3000
ILE 310	3000
PHE 311	2177
MET 312	198
ALA 313	719
ILE 381	2215
VAL 384	2944
LEU 385	2940
LYS 388	2999
GLU 391	2897
THR 392	2689
LYS 405	575
VAL 412	822
LEU 416	1407
TYR 459	2753
ASN 463	2319
GLY 464	2437
SER 409	639
CYS 462	1224
GLU 465	1761
ILE 222	179
LEU 389	96
LEU 413	333
ILE 458	320
GLU 317	5
LYS 408	234
PHE 315	41
ASN 393	1060
ARG 214	70
PHE 314	381
PHE 417	152
THR 387	16
GLN 402	1
ALA 394	2
GLN 467	1

## Sheet: E392K
Receptor residue	Number of interactions (over 3000 frames)
ARG 219	1603
HSP 223	1878
GLU 302	1158
TYR 305	1911
LEU 306	2916
LEU 309	2999
ILE 310	3000
PHE 311	2270
MET 312	299
ILE 381	2122
VAL 384	2595
LEU 385	2984
LYS 388	2982
GLU 391	1921
THR 392	1626
LEU 416	1318
TYR 459	2375
CYS 462	1941
ASN 463	2023
GLY 464	2106
ALA 313	404
SER 409	589
GLU 465	1123
VAL 412	1272
PHE 314	14
LEU 413	503
ILE 458	1164
LYS 405	400
ASN 393	215
LYS 408	32
GLN 467	620
LEU 389	627
THR 387	89
PHE 417	162
ARG 383	1
ILE 222	9
GLN 402	360
GLU 317	141
ARG 214	8
SER 308	1
PHE 315	39
ARG 390	66
ARG 396	17
HSD 307	21
